# Supplementary material for: Systematic analysis and functional characterization of the chitinase gene family in Fagopyrum tataricum under salt stress
Source: BMC Plant Biol. 2024 Dec 20;24:1222. doi: 10.1186/s12870-024-05971-z (PMC11660572; doi:10.1186/s12870-024-05971-z)
Supplement: Supplementary file 2 — Additional file 2: Table S1: The sequence of FtCHIs [file 12870_2024_5971_MOESM2_ESM.xlsx]

## Sheet: Sheet1
gene Name	geneID	sequences
Ft_chitinaseIV-11	FtPinG0007187600.01.T01	PEP	MNAMSSSLRKHVLSTLLIFSIVTVVLPELVSGVSVASVVTTKFFNGIKSQTWSGCKGKSFYTRTAFLDAAKSFPSFGHDKTVLVSKREIAAFFAQITHETGQFCYIEEIAKSRYCNLGGCSKYPCTKGKQYYGRGPIQITWNCNYGAAGKYLGLDLLHHPELVATNPTVSFKTALWYWQTRVRPVLKDGFGATIRAINGGECNGGSPKAVASRVSYYKKYCKQFGITPGPNVSC
		CDS	ATGAACGCCATGAGTTCTAGCCTAAGAAAACATGTCCTCTCAACCCTTCTCATTTTTTCAATTGTAACCGTTGTCCTTCCCGAGCTCGTCTCGGGGGTTTCGGTTGCTAGTGTGGTTACCACAAAGTTCTTCAATGGCATCAAAAGCCAAACTTGGTCGGGTTGTAAAGGCAAAAGCTTTTACACCCGAACTGCTTTTCTTGATGCAGCTAAGTCATTTCCATCGTTTGGTCATGATAAAACCGTTCTTGTCTCTAAGAGGGAAATCGCCGCCTTCTTTGCTCAAATCACTCATGAGACGGGACAGTTCTGCTACATAGAAGAGATCGCAAAGAGTCGATACTGCAACTTGGGAGGGTGCTCTAAGTACCCATGCACAAAAGGGAAACAATACTATGGA…
Ft_chitinaseV-6	FtPinG0007078000.01.T01	PEP	MAYDLWTPEAWAEPHTGPSAPLRDPTGNGASASDGINTWINRAGLPANKIVLGIPFYGYAWRLVNPNNHGFGAPTAGPAFPNNGELTYRVIKASFPNAITVYDSQIGASYCYSGSTWISYDDADAVREKVLYVQQTGLLGYFAWEVSGDDAAYTLSTTAHSVPLN
		CDS	ATGGCTTACGACTTATGGACACCCGAAGCATGGGCGGAACCCCACACTGGGCCCTCTGCTCCGCTAAGAGACCCTACCGGCAACGGAGCCAGTGCCAGCGACGGCATCAACACCTGGATCAATCGAGCTGGTCTTCCTGCAAACAAGATTGTATTGGGCATCCCTTTCTATGGATACGCTTGGAGGCTCGTCAACCCCAACAATCATGGCTTCGGGGCTCCCACTGCGGGGCCCGCGTTTCCAAATAACGGAGAGCTCACATACAGGGTCATCAAGGCCAGTTTTCCAAATGCGATCACGGTGTATGATAGCCAGATAGGGGCAAGCTACTGCTACTCTGGGAGCACGTGGATCAGCTACGACGACGCCGATGCTGTTAGGGAAAAGGTACTCTACGTT…
Ft_chitinaseIV-7	FtPinG0004181900.01.T01	PEP	ALGSSAVAQNCGCPSDLCCSQYGYCGTDEPYCGTGCQQGPCSLLLNVSFIVTDDFFDGIIDEAASTCAGKSFYTRSAFLIAVGSYPTFGTTGSRDVQKREIAAFFAHVAHETGRKFKV
		CDS	GCTCTCGGGAGCTCAGCCGTGGCGCAGAACTGCGGGTGCCCGAGCGACCTTTGTTGTAGCCAGTATGGCTATTGTGGCACAGATGAACCCTATTGTGGAACAGGCTGCCAACAAGGCCCTTGCTCTTTACTGCTCAATGTGTCGTTTATTGTGACTGATGACTTCTTTGATGGCATCATCGATGAAGCTGCTTCTACATGTGCCGGCAAGAGCTTCTATACTCGCTCGGCGTTCCTAATCGCTGTTGGATCTTACCCTACATTTGGGACTACAGGGAGTCGGGACGTACAAAAGAGGGAGATTGCTGCGTTTTTCGCTCATGTCGCACACGAAACTGGACGTAAGTTTAAAGTCTAA
Ft_chitinaseIV-5	FtPinG0004181500.01.T01	PEP	MALNQYLRPFSLLLVLATTSGAVAQNCSCGSDICCSQYGYCGTTEPYCGAGCQQGPCSSPPSISSIVTDNFFNGIINQADSTCAGKTFYDRSAFLTAVESFSSFGTTGSQDVQKREIAAFFAHVTDLTGYFCYIEQIDGASNRNCDSSYTEWPCNPNKKYYGRGPMQMAWNYNYGPAGKSIGFDGLNSPETVANDAVISFKTALWFWMSNVHFIITSGQGFGATIRALNSVDCDGGDTSAADGKAILYNDYCQQLGVDPGSGVGCNDGNSTPAALWLLCQ
		CDS	ATGGCTCTAAACCAATATCTCCGACCATTTTCTCTCCTCCTCGTCCTAGCAACAACCTCAGGCGCCGTGGCTCAAAACTGCAGCTGCGGGAGCGACATTTGCTGCAGCCAGTACGGCTACTGTGGCACAACTGAACCCTACTGCGGAGCAGGCTGCCAACAAGGCCCTTGCTCTTCACCGCCCAGTATATCATCTATTGTCACTGATAACTTCTTTAACGGCATCATAAATCAGGCCGATTCCACCTGTGCCGGTAAAACCTTCTACGATCGCTCGGCGTTTCTTACCGCCGTTGAGTCTTTCTCTAGCTTTGGCACAACAGGGAGTCAGGACGTTCAAAAGAGGGAGATTGCTGCGTTTTTCGCTCATGTCACAGACTTAACCGGATACTTTTGCTAC…
Ft_chitinaseIV-12	FtPinG0009560900.01.T01	PEP	MASNLKPTLVALSIILSFAIATAQNCGCSSDLCCSKYGYCGSSDAYCGDGCQEGPCTSSSAGDTGVVVSDVVTDDFFNGIIDQAASTCAGKSFYTRSAFLDAASGYPKFGTTGSSKDDSLREIAAIFAHFTHETGFFCYIEEIDGASKDYCDETNTQWPCNPNKGYYGRGPIQISWNYNYGPAGQSIGFDGLNSPETVANDPSIAFKTAFWFWMNNVHSIIIGGQGFGATIKAINGGECNGGNTPAVNARVKYYTRYCSQLGVSTGDNLTC
		CDS	ATGGCTTCCAATCTAAAACCAACCCTCGTGGCACTATCTATCATCCTCTCGTTCGCCATCGCCACCGCCCAGAACTGCGGTTGTTCCAGCGACTTGTGCTGCAGCAAGTACGGATACTGCGGCAGCAGCGATGCATACTGCGGTGACGGGTGCCAGGAAGGCCCTTGCACCTCTTCCAGCGCCGGAGACACCGGCGTCGTCGTCTCCGACGTCGTCACTGATGATTTTTTTAATGGGATTATAGACCAGGCTGCCTCTACCTGCGCCGGAAAGAGCTTCTATACTCGATCCGCTTTCCTTGACGCTGCTTCCGGTTACCCGAAATTCGGAACCACTGGGTCGTCTAAGGATGACTCTTTACGTGAGATTGCTGCCATATTTGCTCATTTTACCCATGAA…
Ft_chitinaseV-9	FtPinG0008936400.01.T01	PEP	MVVKMNKIVLLLLSLLLLSRASAAAPVKAAYWFQDSGFPISSINTTLFTHLFCAFADLNATTFRVTVSPSNNNSFTTFTSTLQKTNPNIKTLLSIGGGSSSPATFATMASSSTSRKAFINSSITTARFYSFHGLDLDYEYPSSQSDMTNFGTLLSEWRAAINAESNATKKTPLLLTAAVFYRSDYYTLPYPASTIAATLDWLNLMAYDFWGPLWSNVTRPASALYDPSTGVSGSVGVTSWISSGVPATKLVLGVPFYGYAYNKSTKTTNNGYLAATTGPALSADGSATYKQIKAFVSANNAVTVYNSTTVESYSYAGTTWITYDDVDAISTKIAFVKQKGLLGYFAWHVGADDNFKLATTAANSL
		CDS	ATGGTGGTGAAGATGAACAAGATTGTTTTGCTGTTGCTGAGCCTGTTGCTCCTATCAAGGGCTTCAGCAGCAGCACCAGTGAAAGCAGCCTACTGGTTCCAAGACAGTGGTTTCCCCATATCAAGCATCAACACCACCCTCTTCACCCACCTCTTCTGCGCCTTTGCCGACCTCAACGCCACCACCTTCCGAGTCACCGTCTCCCCTTCAAACAACAACTCCTTCACCACCTTCACCTCCACCCTCCAAAAAACAAACCCCAACATCAAAACACTCCTCTCCATCGGCGGCGGTTCTTCCTCCCCCGCCACCTTTGCCACCATGGCTTCCTCCTCCACTTCCAGGAAAGCCTTCATCAACTCCTCCATCACCACCGCCCGTTTTTACTCCTTCCACGGC…
Ft_chitinaseIV-10	FtPinG0006446100.01.T01	PEP	MAPNPRALLALLLVTVVARSASSATVADIVSDAFFNRIIGQAPSGCPGKGFYSRSAFLAAANANPAFGTTGSQDDAKREIAAFFAHVTHETGSFCYIDENGAGASKSYCDDTTTQYWPCNPRKSYHGRGPLQLSYNYNYGPAGKNIGFDGLNSPEIVSNNAVVSFKASFWFWMTNVHSELSQGFGATIVAINGVECEGRNPAAVSSRVSSYKQYCSQLGVSPGGSLSC
		CDS	ATGGCTCCAAACCCGCGGGCCCTACTAGCTCTTCTCCTGGTGACCGTGGTTGCTCGGTCAGCAAGCTCCGCTACGGTTGCTGACATTGTCAGTGACGCATTCTTCAACCGGATCATAGGCCAGGCTCCATCCGGCTGCCCCGGTAAGGGGTTCTACTCGCGTTCTGCTTTCCTCGCGGCTGCTAACGCTAACCCCGCGTTTGGGACTACTGGCTCCCAGGACGATGCCAAGAGGGAGATCGCTGCCTTCTTTGCTCACGTAACTCACGAAACTGGATCATTTTGCTACATTGACGAAAACGGAGCCGGCGCATCAAAGAGTTACTGTGATGACACTACGACCCAATACTGGCCATGCAACCCAAGGAAGAGCTACCACGGAAGGGGACCACTCCAGCTC…
Ft_chitinaseIII-2	FtPinG0002342700.01.T01	PEP	MAPLSFSPLTIFLLVLIYFAFPTKSNAGKVGVYWGQNAQEGRLITACNSGNYAFVNIAVLSSFGNFQTPLLNLGGHCNIASGQCMGLSADIKFCQSKGIKVFLSIGGPAGKYFLTSQDDARNLAGYIYNNFLNGKSSNRTLGDAVLDGVDFNIQAGGPEYYADLAWRLKELGQQGGRKVYFSAAPQCSFPDPHLKTVINTGIFDYVWVQFYNNPTQCDFTLSQGGFKNEWYQWTSIHAGQVFLGLPASRNAAGNGYIEPGLMITQVLPFVKQSSKYGGVMLWDRFYDNQNAYSPRIRGSV
		CDS	ATGGCTCCCCTAAGTTTCTCTCCACTCACAATCTTCCTCCTAGTTCTGATCTACTTTGCCTTCCCCACCAAATCAAACGCCGGGAAAGTCGGTGTCTACTGGGGCCAAAATGCACAAGAAGGAAGGCTAATCACAGCTTGCAACTCCGGCAACTATGCCTTCGTCAACATTGCCGTCCTCTCCTCCTTCGGAAACTTCCAAACACCCCTACTCAACCTCGGCGGCCACTGTAACATAGCCTCCGGCCAATGCATGGGCCTTAGCGCCGACATCAAATTCTGCCAAAGCAAAGGAATCAAAGTCTTCCTCTCCATCGGTGGCCCCGCCGGAAAATATTTCTTAACATCCCAAGACGACGCCCGCAACCTCGCCGGATACATCTACAACAATTTCCTCAAC…
Ft_chitinaseIII-1	FtPinG0002342600.01.T01	PEP	MTTLGFSPLTIFFLLVMSLAFPAKSNAGGIAVYWGQNGNEGTLTSLCNSRNFAYVNLAFLSSFGNFQNPTLNLAGHCDPASGQCKGISTDIQNCQNLGIKVLLSIGGGAGSYSLVSQDDARDLASRIYNNFLNGQSSNRPLGPAVMDGVDFDIEAGGPQYYADLAGRLVELGQLGGRKVYLSAAPQCPFPDAHLKTVINTGLFDYVWVQFYNNPQCEFSSSQSGFRSAWNQWNSIQAGKVFVGLPASSSAAGNGYIDSATLISQVLPIVKQSSKYGGVMLWDKYHDNQSGYSSSIKGSV
		CDS	ATGACGACCCTTGGTTTCTCTCCCCTCACAATCTTCTTCCTACTAGTGATGTCCTTGGCCTTCCCCGCCAAATCAAACGCCGGAGGAATCGCCGTCTATTGGGGCCAAAACGGAAACGAAGGAACCCTAACCTCACTATGCAACTCCCGCAACTTCGCCTACGTCAACCTCGCCTTCCTCTCCTCCTTCGGAAACTTCCAAAATCCGACACTCAACCTCGCCGGACACTGTGACCCGGCCTCCGGTCAATGCAAGGGCATCAGCACCGACATCCAGAACTGCCAAAACCTAGGTATCAAGGTCCTCCTCTCCATCGGCGGCGGCGCCGGCAGCTACTCCCTCGTCTCTCAAGACGACGCACGCGACCTCGCCTCCCGGATCTATAACAACTTCCTCAAC…
Ft_chitinaseIV-2	FtPinG0004180900.01.T01	PEP	MDLNKTLLPLTLLVLLASSAAAQNCGCASNLCCSKFGYCGTGDAYCGDGCKQGPCYSSSGGGGSVASVVTDSFFNAIIGQAAASCAGKSFYTRSAFLTAAGSSSQFGTTGAADVQKREIAAFFAHVTHETGSFCYIEEINGASQNYCQASTQWPCNPNKKYFGRGPLQISWNYNYGPAGKSIGFDGLNSPETVANDPVISFKTAFWFWMNNVHSIITSGQGFGATIRAINSIECNGKRPDLVSARVNLYTKYCQQLGVDPGANLSC
		CDS	ATGGATCTCAACAAAACTCTCCTCCCGCTCACTCTCCTCGTCCTCCTAGCGAGCTCAGCCGCAGCCCAGAACTGCGGCTGCGCGAGCAACCTCTGTTGCAGCAAGTTCGGGTACTGTGGGACAGGCGATGCCTACTGCGGCGATGGCTGCAAACAGGGCCCTTGCTATTCTAGCAGCGGCGGCGGTGGCTCGGTTGCGTCTGTGGTCACTGATTCCTTCTTTAATGCCATTATCGGCCAGGCTGCTGCTAGTTGTGCCGGGAAGAGTTTCTATACTCGTTCCGCCTTCTTAACCGCCGCTGGATCCAGCTCTCAGTTCGGAACCACCGGGGCCGCCGATGTTCAAAAGAGGGAGATTGCTGCCTTCTTTGCTCATGTCACCCACGAGACCGGATCCTTT…
Ft_chitinaseIII-4	FtPinG0006963100.01.T01	PEP	MSPKIYLLLSLAVLLLQLHRPSATNSHKRSGIAIYWGQNGFEGTLNETCATGRYKYVNIAFLNVFGGGQTPSMNLAGHCDPSSGGCKMVGPQIEYCQSLGIKVLLSLGGGIGNYTLSSRSDAKRVARYLRDNFLVGKAESTALKPLGDAVLDGFDFDMESGSTYWDALAFYLKAYGLEGRRKVYLGAAPQCPFPDMNLGKALETGLFDYVWVQFYNNPPCEYLNSNATNLIESWRKWSSNWYIRRLFLGLPAATQAAGSGFIPADVLTSEVLPAIKSTRKYGGVMLWSKYWDDQSGYSPAIIGSV
		CDS	ATGTCTCCGAAGATCTACCTCCTCCTCTCTCTGGCCGTCCTCCTCCTCCAGCTCCACCGTCCCTCCGCCACAAACTCCCACAAGAGAAGCGGCATTGCAATCTACTGGGGACAAAACGGCTTCGAAGGAACCCTCAACGAAACCTGCGCCACCGGCCGATATAAGTACGTCAACATAGCCTTCCTCAACGTCTTCGGCGGAGGTCAGACTCCGTCCATGAACCTCGCCGGACACTGCGACCCCTCCTCCGGAGGGTGCAAGATGGTGGGCCCACAGATCGAGTATTGCCAGTCGTTGGGGATCAAGGTGCTGCTTTCTCTCGGTGGTGGGATCGGGAACTACACGCTCTCGTCACGCTCTGATGCCAAGCGCGTCGCTCGTTACCTGAGGGATAATTTC…
Ft_chitinaseIV-8	FtPinG0004182100.01.T01	PEP	NKTYYGRGPLQISWNFNYGPAIGFDGLNSPETVANDAVISFKTALWFWMNNVHSIITSGQGLGATIRAINSIECDGGNTSAADDRASLYNKYCRQLGVDPGSGIDCDDGNTPGFWLCL
		CDS	AACAAGACATACTACGGCAGAGGTCCCCTGCAGATCTCATGGAACTTCAACTACGGGCCTGCCATTGGGTTTGACGGGCTCAACTCTCCCGAAACAGTAGCCAACGACGCTGTAATCTCCTTCAAGACGGCCTTATGGTTCTGGATGAACAACGTCCATTCCATCATCACCTCCGGCCAGGGACTTGGCGCTACGATCCGAGCCATCAACAGCATCGAGTGTGATGGCGGAAACACTTCCGCTGCCGATGACAGAGCTAGTCTCTACAATAAGTATTGTCGACAGCTTGGAGTTGACCCTGGTTCCGGCATCGATTGTGATGACGGAAATACTCCCGGCTTTTGGTTGTGTCTATGA
Ft_chitinaseV-5	FtPinG0003642700.01.T01	PEP	MLSSLSYRKAFVNSSIQMARLYGFDGIDLFCLYIQPLPNITATEFDQLATLFDELRLAVDSEAPRLNKPRLILTVAVYYSPSLNGSYNFPVDSIQRNFDWLNVLTFDYYFPIRDKSNTHFHAALYDPLSNISTDFGIQKWIKSGLSKDKIVLGLPYHEFLNSGLAITADGSMSYSYIKRYAHSDGVMVYSSIYVENYWTSGSFWVCFDDVVAVKTKVSYAMENGLLGYFVFQVANDDNWILSQSASDQMEGKKDHKKKKKLVILIVVILISTALIALLLILMLYFRRKFLRHFKNIEESTHNTRGLSSDSPDLKVFSFKDIRAATNNFSFENKLGEGGYGPVFKGKLEKGQEIAVKRLSKTSSQGYEEFKNEVTLTANLQHVNLVKVLGFCIRRDEKML…
		CDS	ATGCTATCTTCTTTATCATATAGAAAGGCCTTTGTGAATTCCTCAATCCAAATGGCTAGACTCTATGGATTTGATGGAATTGACCTTTTCTGCCTTTATATCCAGCCTTTACCTAATATAACCGCTACTGAGTTTGATCAGCTCGCCACCCTTTTCGATGAGCTGAGGTTGGCAGTTGATTCCGAGGCTCCGAGATTGAATAAACCAAGACTGATCCTAACAGTTGCAGTCTATTACTCTCCAAGTTTGAATGGTAGTTATAATTTTCCTGTGGATTCAATCCAAAGGAACTTTGATTGGTTAAATGTACTTACATTCGACTACTATTTTCCAATTCGGGACAAGTCGAATACTCACTTCCATGCTGCTTTATATGATCCTTTGAGTAATATTAGCACT…
Ft_chitinaseV-3	FtPinG0000952800.01.T01	PEP	MGETKFVTFVVFFFIFLHGCCCYIRAPTKVKAGHWLSASVFPINGSNSFHTSHLYGFTTINSSTFSVPSSEQQYLFSFSNTIKQYNPSSMTLLSIGDVRIAPILMSMLPSSTYRKAFVNSTIHMAKAYGLDDHLGTLFRRVEGCY
		CDS	ATGGGAGAAACCAAATTTGTTACCTTTGTAGTCTTCTTCTTTATCTTTCTCCATGGTTGTTGTTGCTATATCAGGGCTCCAACCAAAGTAAAGGCTGGACACTGGTTGTCAGCCAGTGTGTTCCCTATTAATGGAAGCAACTCTTTTCACACATCTCATCTATATGGTTTCACCACCATCAACTCCTCTACCTTCTCGGTTCCGTCTTCTGAGCAACAATACTTGTTCTCATTTTCCAACACTATCAAACAATATAATCCTTCATCCATGACACTCCTTTCAATTGGAGATGTTAGAATTGCACCTATCTTAATGTCCATGCTCCCATCTTCCACGTATAGAAAAGCCTTTGTGAATTCCACCATTCATATGGCTAAAGCATATGGTTTAGATGATCAT…
Ft_chitinaseV-7	FtPinG0008844200.01.T01	PEP	MDKKNMCSFLFLSFLFLLTTPCTTAAPTVKAAYWPADSIPIESIDSTLFTHLFAAFATLDNTTYQISVPDDSFSQFASTVRTKNPNIKTLLSIGGGGADSIADAFSSMSSSSTSRKSFIDSSIQVARDNSFDGLDIDYEMPRNQVDMSNLGILLSEWRTAVNSEATSSNKDALLLTAAVRYTNTNYYSTQDPYPADSIAANLDWINVMAYDFTAPVSWGDPKTTGATAPLNGAVSGSSGVSDWIGAGVPKTKIVFGIPFYGYAWTLADASNHGYGAPATGPAVNGDGTLKYREIEAGGYCSKGNKVYDSSKGGNYCYEGTTWISFDDVEAVSAKVKYVVENDLLGYFAWQVGGDDDAFTLSKTAADAF
		CDS	ATGGATAAAAAGAATATGTGTTCCTTCTTGTTCTTGAGTTTCCTCTTCCTGCTAACCACTCCTTGTACTACAGCTGCTCCAACCGTGAAGGCTGCATATTGGCCTGCAGACAGCATCCCCATAGAAAGCATAGACTCAACCCTCTTCACCCACCTCTTTGCCGCCTTCGCCACCCTCGACAACACCACCTACCAAATTTCCGTCCCCGACGACTCTTTCTCCCAATTCGCCTCCACCGTCCGCACCAAAAACCCCAATATCAAGACCCTCCTCTCTATAGGTGGTGGCGGCGCTGACTCAATTGCAGATGCTTTCTCATCCATGTCCTCCTCCTCTACCTCCCGCAAATCCTTCATCGACTCTTCCATCCAGGTAGCGAGAGACAACTCGTTCGACGGC…
Ft_chitinaseIV-1	FtPinG0004180700.01.T01	PEP	MAKVLPPSLVLILLGLATLSAAQNCGCTGNLCCSQWGYCGTGDPYCGEGCQQGPCHSGGGGGGGGGGGGGGSLSSVVSDAFFNGIRNQAGSDCAGKNFYTRSAFLAAAKSYPSFGTTGSQDVQKREIAAFFAHVTHETGSFCYIEEIDGADQNYCDSSNTEWPCKPNKKYFGRGPIQISWNYNYGPAGQSIGFDGLNSPETVAKDPIISFKTAFWFWDNNVHSIITSGQGFGPTIRAINSMECNGGNPDAVAARVQYFKQYCQQLGVSPGGNLNC
		CDS	ATGGCAAAAGTACTCCCTCCATCACTAGTCCTGATCCTCTTGGGACTGGCAACCTTGTCGGCGGCCCAGAACTGCGGGTGCACCGGCAACCTCTGCTGCAGCCAATGGGGCTACTGCGGCACCGGAGACCCCTACTGCGGTGAAGGCTGCCAGCAGGGTCCTTGCCACTCTGGCGGCGGCGGTGGAGGCGGTGGCGGTGGCGGAGGTGGGGGTTCGCTGTCGAGCGTCGTCAGTGATGCCTTTTTCAATGGCATAAGAAACCAGGCGGGCTCCGATTGCGCCGGAAAGAACTTCTACACGCGGTCGGCGTTCTTAGCCGCCGCAAAGTCCTACCCAAGCTTTGGAACCACCGGATCGCAAGATGTTCAAAAGAGGGAGATCGCCGCTTTCTTTGCTCAC…
Ft_chitinaseIV-6	FtPinG0004181700.01.T01	PEP	VFCYIEEIDGATHNYCDGTNTEWPCNPEKNYYGSNGRGPLQLSWNFNYGPAGQSIGFDGLNAPETVANDAVISFKTALWYWTENVHSIIISG
		CDS	GTCTTTTGCTACATAGAGGAGATCGACGGAGCAACACACAACTACTGCGACGGCACAAACACGGAGTGGCCGTGCAACCCAGAAAAGAATTACTACGGAAGTAACGGAAGAGGTCCCCTTCAGCTGTCGTGGAACTTCAACTACGGGCCGGCGGGCCAGAGTATCGGGTTCGACGGGCTCAACGCCCCTGAAACTGTCGCCAATGACGCCGTCATCTCTTTCAAGACTGCCTTATGGTACTGGACGGAAAATGTCCATTCCATTATCATTTCTGGTTAG
Ft_chitinaseV-4	FtPinG0001842300.01.T01	PEP	MAYDFRAPNWADPPNTTGATAVLRDPITHVSGSDGVDSWIAAGVPPAKIVLGIPFFVYAWKLANPSNNGYGAPTRGPPPINPSNGGYVKYSEIVNFLNANRNAHTVYNRQMVGVYSYFNTTWISYDNKEAVADKVKYVHDKGLLGYFVWEIGSDYNFALAAAAAGVVV
		CDS	ATGGCTTATGACTTTAGGGCTCCGAATTGGGCCGATCCTCCGAACACCACTGGGGCTACTGCGGTGCTGAGGGACCCCATTACACACGTCAGCGGCAGCGATGGTGTCGATTCTTGGATTGCGGCTGGGGTTCCTCCGGCAAAGATTGTCCTTGGCATTCCGTTCTTTGTGTACGCTTGGAAGTTGGCGAACCCATCCAACAATGGATACGGAGCCCCTACGAGAGGGCCGCCGCCGATTAATCCTAGCAATGGTGGGTATGTCAAGTACAGTGAAATCGTTAACTTCCTGAACGCAAATAGGAACGCGCACACGGTGTATAACAGACAAATGGTGGGGGTGTATAGCTATTTCAACACCACGTGGATCAGCTATGATAATAAAGAAGCTGTTGCTGAT…
Ft_chitinaseIV-3	FtPinG0004181100.01.T01	PEP	MALNQNFHILLTLLLLATAAAAQNCSCAINTNLCCNQFGYCGTSNAYCGNTCIVGTCYPSNSSSTVFLIVTNAFFNGITDQAAASCAGKTFYTRSAFLTAARSYPAFGTTGSPDVQKREIAAFFAHVTYETGYFCYKEEVNGASNVLCDGSSTQWPCNPRKEYYGRGPLMISWNFNYGPAGQSIGFDGLNSPETVATDPVISFKTAFWFWMNNVHSIITSGQGFGPTIRAISSLECNTPAMNARTKLYTGYCQQLGVAPGDNLSC
		CDS	ATGGCTCTCAACCAAAACTTCCATATCCTCCTCACCCTCCTCCTCCTCGCAACCGCCGCCGCAGCCCAAAACTGCAGCTGCGCGATCAACACCAATCTCTGTTGCAACCAATTCGGCTACTGCGGCACAAGCAACGCCTACTGCGGCAACACCTGCATAGTAGGCACTTGCTACCCGAGTAACTCTTCATCTACTGTATTCCTCATCGTAACCAATGCTTTCTTTAACGGCATCACCGACCAAGCTGCTGCTAGTTGCGCCGGCAAGACATTCTACACTCGCTCGGCCTTTCTCACTGCCGCCCGATCCTACCCCGCCTTCGGTACCACCGGCTCACCGGATGTACAAAAGAGAGAGATCGCCGCCTTTTTTGCTCACGTCACATACGAGACCGGATAC…
Ft_chitinaseV-2	FtPinG0000828100.01.T01	PEP	MASSRVNRKAFIDSSIAVARSLNFHGLDLDYEFPTTSGEMSNLGTLLSEWRSAVNAESKSTKKPRLLLTEAVYYSAIYHSLPLPAKAMAASLDWINVMAYDFWAPAWSTLTRPTAALYDPMSSVNAANGVKAWIDAGVPPSKVVLGFPFYGRAWKLANASDHGYLAATEGATAGTDNGAMTYRQIKEFLKKNAGSVTTVFNATTVESYSYLGDTWISYDDVDAIAVKMRFVRKKGLLGYFAWQVGGDDEKFTLAKTAARFSR
		CDS	ATGGCTTCCTCCCGAGTTAACCGTAAAGCCTTCATTGATTCGTCGATCGCCGTCGCTCGTTCTTTGAATTTCCACGGTCTTGATCTTGACTACGAGTTCCCTACGACTTCCGGTGAAATGTCAAACCTCGGCACCCTTCTATCAGAATGGCGATCGGCGGTCAACGCTGAATCAAAGTCAACAAAAAAACCGCGCTTGCTTTTAACAGAGGCAGTTTATTATTCCGCAATTTATCATTCACTTCCTCTTCCGGCGAAAGCCATGGCAGCAAGCTTAGACTGGATAAACGTAATGGCCTACGATTTCTGGGCCCCAGCGTGGTCAACGTTGACCCGACCAACGGCGGCGTTGTACGACCCAATGAGCAGTGTAAATGCAGCTAACGGCGTCAAGGCGTGG…
Ft_chitinaseIII-3	FtPinG0002343000.01.T01	PEP	MATLSFSYLAIFILCLISSAFPTKSNAGGIAIYWGQSDNEGTLASTCNSGKYAYVNIAFLSSFGNFQTPELNLAGHCDPASGECKGISTDIHNCQNQGIKVLLSIGGGAGSYSLTSQDDARNLAAYIYNNFLNGHSSNRPLGDAVLDGVDFDIEAGGPQFYADLAGRLLELGQQGGRKVYLSAAPQCPFPDEHMKTVINTGLFDYVWVQFYNNPECEFSSNQGGFRSAWNQWSSIRAGKVFLGLPASRSAAGNGYIESGTLISQVLPIVKQSSKYGGVMLWDRGNDIQSGYSSRIKGSV
		CDS	ATGGCTACTCTTAGTTTTTCTTATCTCGCAATCTTCATCCTATGTCTGATTTCCTCGGCCTTCCCCACCAAATCAAACGCCGGAGGAATCGCCATCTACTGGGGACAAAGCGATAACGAAGGCACCCTAGCATCAACCTGCAACTCCGGCAAGTACGCGTACGTTAACATTGCCTTTCTTTCCTCCTTTGGAAACTTCCAAACACCGGAGCTCAACCTCGCCGGCCACTGTGACCCAGCCTCCGGTGAATGCAAGGGCATCAGCACCGACATCCACAACTGCCAAAACCAAGGAATCAAAGTCCTCCTCTCCATCGGCGGTGGCGCCGGCAGCTACTCTCTCACCTCCCAAGACGACGCCCGCAATCTTGCTGCCTATATTTACAACAACTTCCTCAAC…
Ft_chitinaseV-1	FtPinG0000327200.01.T01	PEP	MGKKNRDRRATIDSIRRRNHDDPSEPPHSTNEFTSIAARERRSVAIFVFFFIILPAVSILVYALYFQNPTNPSTPISPSDSYVFRRGLVKADLSFQDILEEHTKVSDNTSSRNFANHVLAYITPWNSGGYDVAQRFNSKFTHLSPVWYDLKSQGKELVLEGRHNADTGWISELRRKGDAKVLPRIVIEANPNDLLRKKKHRDKAIDLIITECREMGYDGVVIESWSRWTAILYNASLRKMALQFIRQLGETLHKVSSSEKDKQPLELIYVIGPPNVKKLQTHDFGPDDMKSLSGAVDGFSLMTYDFSSPNNPGPNAPLEWIQSTSQLLLGNADESIARKVYLGLNFYGYDFVLSVGGAAEALTGRDYLKLLNQHKPGIVWEKKIAEHYFLYVDDQQRQH…
		CDS	ATGGGGAAGAAGAATCGTGACCGCCGAGCCACCATCGATTCAATTCGCCGTCGAAATCACGACGATCCCTCCGAACCACCACATTCCACAAACGAATTTACTTCCATCGCCGCCAGAGAGCGCCGGAGCGTAGCGATCTTCGTCTTCTTCTTCATCATCCTCCCCGCCGTTTCCATCCTCGTCTACGCTCTCTACTTTCAGAATCCTACAAACCCTAGCACTCCCATTTCGCCTAGTGATAGCTATGTATTCCGACGAGGTCTCGTCAAAGCCGATTTGAGCTTCCAAGATATCTTAGAGGAGCACACTAAGGTATCGGATAATACTAGTAGTCGGAATTTTGCAAATCATGTCCTGGCATACATTACTCCCTGGAACTCAGGAGGATATGATGTGGCC…
Ft_chitinaseIV-9	FtPinG0006445900.01.T01	PEP	MASLKLLIPLALLLVLSSIAAAQNCGCASGLCCSQYGYCGTGDDYCGTGCREGPCYSSPGSASSGVSVADIVSDAFFNGIIGQAGDGCPGKGFYTRSAFLAAANINAAFGTSGSQDDSKREIAAFFAHVTHETGSLCYIDEINGASKPYCDSTTTQYWPCNPSKSYHGRGPLQLTWNYNYGTAGQSLNFDGLNSPEMVANDPILSFKAALWFWMTNVHSEMSQGFGATIAKVNGIECGGGRPDAVSSRVNSYTQYCNQFGVSPGGSLTC
		CDS	ATGGCTTCGCTGAAACTGCTAATTCCACTGGCTCTTCTCTTAGTGCTATCAAGTATCGCCGCTGCGCAGAACTGCGGCTGCGCCTCCGGTCTCTGCTGCAGCCAGTACGGGTACTGTGGCACCGGAGATGATTACTGCGGGACTGGGTGTCGGGAGGGGCCATGCTACTCGAGCCCTGGGAGTGCGTCGAGTGGTGTCTCGGTGGCTGACATCGTCAGTGATGCTTTCTTCAATGGGATTATAGGGCAGGCCGGCGATGGCTGCCCTGGGAAAGGGTTCTACACTCGCTCCGCTTTCCTAGCGGCTGCCAACATCAACGCTGCGTTTGGGACGAGTGGGTCACAGGACGATTCCAAGAGGGAGATTGCTGCATTCTTTGCTCATGTCACCCACGAGACT…
Ft_chitinaseIV-4	FtPinG0004181300.01.T01	PEP	MALNHKLLSLALILALASSAAAQNCGCSSDLCCSQYGYCGTGVDYCGTGCREGPCTSGSSSGVASIVTDAFFNGIIGQAASSCAGKNFYTRAAFLSATGSYPSFGTTGTSDDQKREIAAFFAHVTHETGYFCYIEEINGASHNYCDSTSTQWPCNPDKSYYGRGPLQITWNYNYGPAGQSIGFDGLNAPETVANDVVISFKTALWFWTNNVHSIITSGQGFGATIRAINSIECNGGNTPAVNDRVSLYNSYCQQLGVDPGSNLTFTLEILNKMCYTISSSAAAQNCGCSSNLCCSQFGYCGTGDAYCGTGCQQGPCNSGSSSGVASIVTDAFFNGIIGQAASSCAGKNFYTRAAFLSAIGSYPTFGTTGTSDVQKREIAAFFAHVTHETGYFCYIEEIN…
		CDS	ATGGCACTTAACCACAAACTCCTGTCACTTGCTCTCATCCTTGCCCTAGCAAGCTCAGCCGCTGCCCAAAACTGCGGTTGCTCGAGCGACCTTTGTTGCAGCCAATACGGCTATTGTGGTACAGGCGTCGATTACTGTGGCACGGGCTGCCGAGAAGGCCCTTGCACCTCAGGTTCATCATCCGGTGTGGCGTCTATCGTGACCGATGCATTCTTCAATGGCATCATTGGCCAGGCTGCCTCTAGCTGCGCCGGCAAGAACTTCTACACCCGCGCTGCGTTTTTATCGGCTACTGGGTCATACCCTAGCTTTGGAACAACCGGCACCTCGGATGATCAAAAGAGGGAGATCGCCGCTTTCTTTGCTCATGTCACGCATGAAACCGGATACTTTTGCTAC…
Ft_chitinaseII-1	FtPinG0000874100.01.T01	PEP	MSAKLSCLVVVLVALALMADFAVGDSSQIVQVKKVRGEKVCIKGWECKSWSKYCCNATISDYFQVYQFENLFAKRNTPVAHAVGFWDYQSFITAAAEFEHLGFGTTGGKDAGQKEIAAFLGHVGSKTSCGYGVATGGPLAWGLCYNREMSPSQDYCDNSDKYKYTYPCSPGASYYGRGALPIYWNYNYGRIGEVLKVNLLDHPENVEQNATLGFMTAIYQWMTPKKKNQPSAHDAYVGNWKPTKNDTQSNRIPGFGVTMNILYSDLVCGQGDVEGMNNLISHYLYYCDLLGIGREACGNSTQVSCADQKVFNPTTVAVTASS
		CDS	ATGTCGGCGAAATTGAGCTGTTTAGTTGTTGTGTTAGTGGCGCTGGCTCTGATGGCAGATTTCGCTGTCGGTGACTCTTCTCAGATAGTGCAGGTTAAGAAGGTGAGGGGAGAGAAGGTTTGTATAAAGGGATGGGAGTGTAAGAGCTGGTCTAAGTACTGTTGTAACGCGACTATCTCGGATTACTTTCAAGTTTATCAATTCGAGAATCTCTTCGCCAAGAGGAATACTCCTGTTGCTCACGCCGTAGGGTTCTGGGATTACCAGTCATTTATTACCGCCGCTGCTGAGTTCGAACACCTTGGATTTGGAACTACTGGCGGTAAGGATGCTGGACAGAAGGAGATCGCTGCTTTCCTTGGCCATGTCGGCAGCAAGACTTCTTGTGGATATGGAGTG…
Ft_chitinaseV-8	FtPinG0008844600.01.T01	PEP	MSNLGILLSEWRSAVNSESRSSNKAALLLTAAVRYTNTNYYATQDPYPAASIAANLDWINIMAYDFTAPVSWGDPKTTGATAPLNGVVSGSSGVSDWIRAGVPATKIVLGIPFYGYAWKLADASNHGYGAPATGPAVNGDGAVTYRQIKAGGYCGQGRKVYDSSKGGNYCYQGTTWISFDDVEAVSAKVKYVVQNKLLGYFAWQISGDDVAFTLSKAAASSL
		CDS	ATGTCGAACCTCGGAATCTTGCTCTCCGAATGGAGATCCGCCGTAAACTCCGAGTCAAGATCATCAAACAAGGCTGCGCTGCTCTTAACAGCCGCAGTCCGCTACACAAACACCAACTATTACGCAACACAAGATCCATATCCCGCCGCCTCCATAGCCGCCAACTTAGACTGGATAAACATAATGGCTTACGACTTCACAGCACCGGTAAGCTGGGGAGATCCCAAAACAACCGGCGCCACAGCTCCGTTGAACGGCGTCGTCAGCGGAAGCAGCGGCGTCAGCGATTGGATTAGAGCCGGGGTTCCAGCGACCAAGATCGTGCTCGGTATCCCGTTTTACGGATACGCGTGGAAGCTAGCGGATGCGTCGAACCATGGATACGGTGCGCCGGCGACT…
