# Supplementary material for: Systematic analysis and functional characterization of the chitinase gene family in Fagopyrum tataricum under salt stress
Source: BMC Plant Biol. 2024 Dec 20;24:1222. doi: 10.1186/s12870-024-05971-z (PMC11660572; doi:10.1186/s12870-024-05971-z)
Supplement: Supplementary file 3 — Additional file 3: Table S2: Prediction of cis-regulatory elements in promoter regions of FtCHIs [file 12870_2024_5971_MOESM3_ESM.xlsx]

## Sheet: Sheet1
geneID	cis_element	sequence	start	length	strand	species
Ft_chitinaseV-5	3-AF1 binding site	TAAGAGAGGAA	1149	10	-	Solanum tuberosum	light responsive element
Ft_chitinaseIV-10	3-AF1 binding site	TAAGAGAGGAA	1049	10	-	Solanum tuberosum	light responsive element
Ft_chitinaseIII-4	3-AF3 binding site	CACTATCTAAC	828	10	-	Pisum sativum	part of a conserved DNA module array (CMA3)
Ft_chitinaseV-8	3-AF3 binding site	CACTATCTAAC	777	10	-	Pisum sativum	part of a conserved DNA module array (CMA3)
Ft_chitinaseIV-3	AAAC-motif	CAATCAAAACCT	1966	11	+	Spinacia oleracea	light responsive element
Ft_chitinaseII-1	AAGAA-motif	GAAAGAA	1165	7	+	Avena sativa
Ft_chitinaseV-3	AAGAA-motif	gGTAAAGAAA	712	9	-	Avena sativa
Ft_chitinaseV-3	AAGAA-motif	GAAAGAA	1050	7	-	Avena sativa
Ft_chitinaseV-4	AAGAA-motif	GAAAGAA	300	7	+	Avena sativa
Ft_chitinaseIII-3	AAGAA-motif	GAAAGAA	393	7	-	Avena sativa
Ft_chitinaseV-5	AAGAA-motif	GAAAGAA	313	7	-	Avena sativa
Ft_chitinaseV-5	AAGAA-motif	GAAAGAA	1439	7	-	Avena sativa
Ft_chitinaseIV-1	AAGAA-motif	GAAAGAA	847	7	-	Avena sativa
Ft_chitinaseIV-1	AAGAA-motif	gGTAAAGAAA	933	9	-	Avena sativa
Ft_chitinaseIV-1	AAGAA-motif	GAAAGAA	1952	7	-	Avena sativa
Ft_chitinaseIV-2	AAGAA-motif	gGTAAAGAAA	1890	9	-	Avena sativa
Ft_chitinaseIV-3	AAGAA-motif	gGTAAAGAAA	1049	9	-	Avena sativa
Ft_chitinaseIV-5	AAGAA-motif	GAAAGAA	1897	7	+	Avena sativa
Ft_chitinaseIV-7	AAGAA-motif	gGTAAAGAAA	138	9	+	Avena sativa
Ft_chitinaseIV-9	AAGAA-motif	GAAAGAA	1401	7	+	Avena sativa
Ft_chitinaseIV-9	AAGAA-motif	gGTAAAGAAA	1762	9	+	Avena sativa
Ft_chitinaseIII-4	AAGAA-motif	gGTAAAGAAA	1358	9	-	Avena sativa
Ft_chitinaseIII-4	AAGAA-motif	GAAAGAA	1575	7	-	Avena sativa
Ft_chitinaseV-6	AAGAA-motif	GAAAGAA	760	7	-	Avena sativa
Ft_chitinaseIV-11	AAGAA-motif	GAAAGAA	1647	7	+	Avena sativa
Ft_chitinaseV-7	AAGAA-motif	GAAAGAA	393	7	+	Avena sativa
Ft_chitinaseV-9	AAGAA-motif	GAAAGAA	72	7	-	Avena sativa
Ft_chitinaseIV-12	AAGAA-motif	GAAAGAA	1204	7	+	Avena sativa
Ft_chitinaseV-4	A-box	CCGTCC	1937	6	+	Petroselinum crispum	cis-acting regulatory element
Ft_chitinaseIII-1	A-box	CCGTCC	1581	6	-	Petroselinum crispum	cis-acting regulatory element
Ft_chitinaseV-5	A-box	CCGTCC	1010	6	+	Petroselinum crispum	cis-acting regulatory element
Ft_chitinaseIV-8	A-box	CCGTCC	1455	6	-	Petroselinum crispum	cis-acting regulatory element
Ft_chitinaseIV-8	A-box	CCGTCC	1512	6	+	Petroselinum crispum	cis-acting regulatory element
Ft_chitinaseIV-8	A-box	CCGTCC	1870	6	+	Petroselinum crispum	cis-acting regulatory element
Ft_chitinaseIII-4	A-box	CCGTCC	1668	6	-	Petroselinum crispum	cis-acting regulatory element
Ft_chitinaseV-7	A-box	CCGTCC	1649	6	-	Petroselinum crispum	cis-acting regulatory element
Ft_chitinaseV-8	A-box	CCGTCC	965	6	+	Petroselinum crispum	cis-acting regulatory element
Ft_chitinaseV-1	ABRE	ACGTG	175	5	-	Arabidopsis thaliana	cis-acting element involved in the abscisic acid responsiveness
Ft_chitinaseV-1	ABRE	GACACGTACGT	1632	10	-	Oryza sativa	cis-acting element involved in the abscisic acid responsiveness
Ft_chitinaseV-2	ABRE	ACGTG	1371	5	+	Arabidopsis thaliana	cis-acting element involved in the abscisic acid responsiveness
Ft_chitinaseII-1	ABRE	ACGTG	115	5	+	Arabidopsis thaliana	cis-acting element involved in the abscisic acid responsiveness
Ft_chitinaseII-1	ABRE	GCCGCGTGGC	1349	9	-	Oryza sativa	cis-acting element involved in the abscisic acid responsiveness
Ft_chitinaseII-1	ABRE	CACGTG	1351	6	-	Arabidopsis thaliana	cis-acting element involved in the abscisic acid responsiveness
Ft_chitinaseII-1	ABRE	ACGTG	1352	5	+	Arabidopsis thaliana	cis-acting element involved in the abscisic acid responsiveness
Ft_chitinaseV-3	ABRE	GCAACGTGTC	46	9	-	Hordeum vulgare	cis-acting element involved in the abscisic acid responsiveness
Ft_chitinaseV-3	ABRE	ACGTG	388	5	-	Arabidopsis thaliana	cis-acting element involved in the abscisic acid responsiveness
Ft_chitinaseV-3	ABRE	TACGTGTC	582	8	+	Oryza sativa	cis-acting element involved in the abscisic acid responsiveness
Ft_chitinaseV-3	ABRE	ACGTG	583	5	+	Arabidopsis thaliana	cis-acting element involved in the abscisic acid responsiveness
Ft_chitinaseV-4	ABRE	ACGTG	84	5	-	Arabidopsis thaliana	cis-acting element involved in the abscisic acid responsiveness
Ft_chitinaseV-4	ABRE	ACGTG	420	5	+	Arabidopsis thaliana	cis-acting element involved in the abscisic acid responsiveness
Ft_chitinaseV-4	ABRE	ACGTG	572	5	+	Arabidopsis thaliana	cis-acting element involved in the abscisic acid responsiveness
Ft_chitinaseV-4	ABRE	ACGTG	619	5	-	Arabidopsis thaliana	cis-acting element involved in the abscisic acid responsiveness
Ft_chitinaseIII-1	ABRE	ACGTG	245	5	+	Arabidopsis thaliana	cis-acting element involved in the abscisic acid responsiveness
Ft_chitinaseIII-1	ABRE	ACGTG	430	5	-	Arabidopsis thaliana	cis-acting element involved in the abscisic acid responsiveness
Ft_chitinaseIII-1	ABRE	ACGTG	1181	5	-	Arabidopsis thaliana	cis-acting element involved in the abscisic acid responsiveness
Ft_chitinaseIII-1	ABRE	TACGGTC	1385	7	+	Arabidopsis thaliana	cis-acting element involved in the abscisic acid responsiveness
Ft_chitinaseIII-2	ABRE	ACGTG	717	5	+	Arabidopsis thaliana	cis-acting element involved in the abscisic acid responsiveness
Ft_chitinaseIII-2	ABRE	ACGTG	902	5	-	Arabidopsis thaliana	cis-acting element involved in the abscisic acid responsiveness
Ft_chitinaseIII-2	ABRE	AACCCGG	1658	7	+	Arabidopsis thaliana	cis-acting element involved in the abscisic acid responsiveness
Ft_chitinaseIII-2	ABRE	AACCCGG	1676	7	+	Arabidopsis thaliana	cis-acting element involved in the abscisic acid responsiveness
Ft_chitinaseIII-3	ABRE	ACGTG	71	5	+	Arabidopsis thaliana	cis-acting element involved in the abscisic acid responsiveness
Ft_chitinaseIII-3	ABRE	CACGTG	204	6	+	Arabidopsis thaliana	cis-acting element involved in the abscisic acid responsiveness
Ft_chitinaseIII-3	ABRE	ACGTG	205	5	+	Arabidopsis thaliana	cis-acting element involved in the abscisic acid responsiveness
Ft_chitinaseIII-3	ABRE	ACGTG	251	5	+	Arabidopsis thaliana	cis-acting element involved in the abscisic acid responsiveness
Ft_chitinaseV-5	ABRE	ACGTG	820	5	-	Arabidopsis thaliana	cis-acting element involved in the abscisic acid responsiveness
Ft_chitinaseIV-1	ABRE	TACGTGTC	434	8	+	Oryza sativa	cis-acting element involved in the abscisic acid responsiveness
Ft_chitinaseIV-1	ABRE	ACGTG	435	5	+	Arabidopsis thaliana	cis-acting element involved in the abscisic acid responsiveness
Ft_chitinaseIV-1	ABRE	ACGTG	619	5	-	Arabidopsis thaliana	cis-acting element involved in the abscisic acid responsiveness
Ft_chitinaseIV-1	ABRE	ACGTG	880	5	-	Arabidopsis thaliana	cis-acting element involved in the abscisic acid responsiveness
Ft_chitinaseIV-2	ABRE	ACGTG	24	5	-	Arabidopsis thaliana	cis-acting element involved in the abscisic acid responsiveness
Ft_chitinaseIV-2	ABRE	TACGGTC	82	7	+	Arabidopsis thaliana	cis-acting element involved in the abscisic acid responsiveness
Ft_chitinaseIV-2	ABRE	ACGTG	931	5	+	Arabidopsis thaliana	cis-acting element involved in the abscisic acid responsiveness
Ft_chitinaseIV-2	ABRE	ACGTG	1476	5	-	Arabidopsis thaliana	cis-acting element involved in the abscisic acid responsiveness
Ft_chitinaseIV-2	ABRE	ACGTG	1787	5	+	Arabidopsis thaliana	cis-acting element involved in the abscisic acid responsiveness
Ft_chitinaseIV-3	ABRE	ACGTG	297	5	+	Arabidopsis thaliana	cis-acting element involved in the abscisic acid responsiveness
Ft_chitinaseIV-3	ABRE	ACGTG	590	5	+	Arabidopsis thaliana	cis-acting element involved in the abscisic acid responsiveness
Ft_chitinaseIV-3	ABRE	GACACGTGGC	776	9	-	Triticum aestivum	cis-acting element involved in the abscisic acid responsiveness
Ft_chitinaseIV-3	ABRE	CACGTG	778	6	+	Arabidopsis thaliana	cis-acting element involved in the abscisic acid responsiveness
Ft_chitinaseIV-3	ABRE	ACGTG	779	5	+	Arabidopsis thaliana	cis-acting element involved in the abscisic acid responsiveness
Ft_chitinaseIV-3	ABRE	TACGGTC	1080	7	+	Arabidopsis thaliana	cis-acting element involved in the abscisic acid responsiveness
Ft_chitinaseIV-3	ABRE	ACGTG	1209	5	+	Arabidopsis thaliana	cis-acting element involved in the abscisic acid responsiveness
Ft_chitinaseIV-3	ABRE	ACGTG	1258	5	+	Arabidopsis thaliana	cis-acting element involved in the abscisic acid responsiveness
Ft_chitinaseIV-3	ABRE	ACGTG	1889	5	-	Arabidopsis thaliana	cis-acting element involved in the abscisic acid responsiveness
Ft_chitinaseIV-5	ABRE	CGTACGTGCA	149	9	-	Hordeum vulgare	cis-acting element involved in the abscisic acid responsiveness
Ft_chitinaseIV-5	ABRE	CGCACGTGTC	153	9	+	Hordeum vulgare	cis-acting element involved in the abscisic acid responsiveness
Ft_chitinaseIV-5	ABRE	CACGTG	155	6	+	Arabidopsis thaliana	cis-acting element involved in the abscisic acid responsiveness
Ft_chitinaseIV-5	ABRE	ACGTG	156	5	+	Arabidopsis thaliana	cis-acting element involved in the abscisic acid responsiveness
Ft_chitinaseIV-5	ABRE	ACGTG	698	5	+	Arabidopsis thaliana	cis-acting element involved in the abscisic acid responsiveness
Ft_chitinaseIV-5	ABRE	ACGTG	1206	5	-	Arabidopsis thaliana	cis-acting element involved in the abscisic acid responsiveness
Ft_chitinaseIV-5	ABRE	TACGTGTC	1256	8	-	Oryza sativa	cis-acting element involved in the abscisic acid responsiveness
Ft_chitinaseIV-5	ABRE	ACGTG	1258	5	-	Arabidopsis thaliana	cis-acting element involved in the abscisic acid responsiveness
Ft_chitinaseIV-7	ABRE	TACGTGTC	311	8	+	Oryza sativa	cis-acting element involved in the abscisic acid responsiveness
Ft_chitinaseIV-7	ABRE	ACGTG	312	5	+	Arabidopsis thaliana	cis-acting element involved in the abscisic acid responsiveness
Ft_chitinaseIV-7	ABRE	ACGTG	592	5	-	Arabidopsis thaliana	cis-acting element involved in the abscisic acid responsiveness
Ft_chitinaseIV-8	ABRE	ACGTG	1480	5	-	Arabidopsis thaliana	cis-acting element involved in the abscisic acid responsiveness
Ft_chitinaseIV-8	ABRE	TACGGTC	1586	7	-	Arabidopsis thaliana	cis-acting element involved in the abscisic acid responsiveness
Ft_chitinaseIV-8	ABRE	TACGGTC	1623	7	+	Arabidopsis thaliana	cis-acting element involved in the abscisic acid responsiveness
Ft_chitinaseIV-8	ABRE	TACGGTC	1643	7	-	Arabidopsis thaliana	cis-acting element involved in the abscisic acid responsiveness
Ft_chitinaseIV-8	ABRE	TACGGTC	1673	7	-	Arabidopsis thaliana	cis-acting element involved in the abscisic acid responsiveness
Ft_chitinaseIV-8	ABRE	AACCCGG	1735	7	+	Arabidopsis thaliana	cis-acting element involved in the abscisic acid responsiveness
Ft_chitinaseIV-8	ABRE	TACGGTC	1799	7	+	Arabidopsis thaliana	cis-acting element involved in the abscisic acid responsiveness
Ft_chitinaseIV-8	ABRE	TACGGTC	1808	7	-	Arabidopsis thaliana	cis-acting element involved in the abscisic acid responsiveness
Ft_chitinaseIV-8	ABRE	TACGGTC	1842	7	+	Arabidopsis thaliana	cis-acting element involved in the abscisic acid responsiveness
Ft_chitinaseIV-10	ABRE	AACCCGG	174	7	+	Arabidopsis thaliana	cis-acting element involved in the abscisic acid responsiveness
Ft_chitinaseIV-10	ABRE	ACGTG	1161	5	+	Arabidopsis thaliana	cis-acting element involved in the abscisic acid responsiveness
Ft_chitinaseIV-10	ABRE	ACGTG	1484	5	+	Arabidopsis thaliana	cis-acting element involved in the abscisic acid responsiveness
Ft_chitinaseIV-10	ABRE	TACGGTC	1655	7	-	Arabidopsis thaliana	cis-acting element involved in the abscisic acid responsiveness
Ft_chitinaseIII-4	ABRE	ACGTG	1071	5	-	Arabidopsis thaliana	cis-acting element involved in the abscisic acid responsiveness
Ft_chitinaseIII-4	ABRE	ACGTG	1391	5	+	Arabidopsis thaliana	cis-acting element involved in the abscisic acid responsiveness
Ft_chitinaseV-6	ABRE	ACGTG	983	5	+	Arabidopsis thaliana	cis-acting element involved in the abscisic acid responsiveness
Ft_chitinaseV-6	ABRE	ACGTG	1241	5	+	Arabidopsis thaliana	cis-acting element involved in the abscisic acid responsiveness
Ft_chitinaseV-6	ABRE	ACGTG	1765	5	+	Arabidopsis thaliana	cis-acting element involved in the abscisic acid responsiveness
Ft_chitinaseIV-11	ABRE	CACGTG	1338	6	-	Arabidopsis thaliana	cis-acting element involved in the abscisic acid responsiveness
Ft_chitinaseIV-11	ABRE	ACGTG	1339	5	+	Arabidopsis thaliana	cis-acting element involved in the abscisic acid responsiveness
Ft_chitinaseIV-11	ABRE	CGTACGTGCA	1804	9	-	Hordeum vulgare	cis-acting element involved in the abscisic acid responsiveness
Ft_chitinaseV-7	ABRE	ACGTG	1045	5	+	Arabidopsis thaliana	cis-acting element involved in the abscisic acid responsiveness
Ft_chitinaseV-7	ABRE	ACGTG	1571	5	+	Arabidopsis thaliana	cis-acting element involved in the abscisic acid responsiveness
Ft_chitinaseV-7	ABRE	ACGTG	1853	5	-	Arabidopsis thaliana	cis-acting element involved in the abscisic acid responsiveness
Ft_chitinaseV-8	ABRE	ACGTG	1880	5	-	Arabidopsis thaliana	cis-acting element involved in the abscisic acid responsiveness
Ft_chitinaseV-8	ABRE	ACGTG	1922	5	-	Arabidopsis thaliana	cis-acting element involved in the abscisic acid responsiveness
Ft_chitinaseV-9	ABRE	ACGTG	441	5	-	Arabidopsis thaliana	cis-acting element involved in the abscisic acid responsiveness
Ft_chitinaseV-9	ABRE	ACGTG	565	5	-	Arabidopsis thaliana	cis-acting element involved in the abscisic acid responsiveness
Ft_chitinaseV-9	ABRE	TACGGTC	787	7	+	Arabidopsis thaliana	cis-acting element involved in the abscisic acid responsiveness
Ft_chitinaseIV-12	ABRE	ACGTG	1254	5	-	Arabidopsis thaliana	cis-acting element involved in the abscisic acid responsiveness
Ft_chitinaseII-1	ABRE2	CCACGTGG	1350	8	-	Zea mays
Ft_chitinaseV-2	ABRE3a	TACGTG	1370	6	+	Zea mays
Ft_chitinaseV-3	ABRE3a	TACGTG	582	6	+	Zea mays
Ft_chitinaseV-4	ABRE3a	TACGTG	619	6	-	Zea mays
Ft_chitinaseIII-1	ABRE3a	TACGTG	430	6	-	Zea mays
Ft_chitinaseIII-2	ABRE3a	TACGTG	716	6	+	Zea mays
Ft_chitinaseIV-1	ABRE3a	TACGTG	434	6	+	Zea mays
Ft_chitinaseIV-2	ABRE3a	TACGTG	24	6	-	Zea mays
Ft_chitinaseIV-2	ABRE3a	TACGTG	1786	6	+	Zea mays
Ft_chitinaseIV-3	ABRE3a	TACGTG	296	6	+	Zea mays
Ft_chitinaseIV-3	ABRE3a	TACGTG	1208	6	+	Zea mays
Ft_chitinaseIV-3	ABRE3a	TACGTG	1257	6	+	Zea mays
Ft_chitinaseIV-3	ABRE3a	TACGTG	1889	6	-	Zea mays
Ft_chitinaseIV-5	ABRE3a	TACGTG	697	6	+	Zea mays
Ft_chitinaseIV-5	ABRE3a	TACGTG	1258	6	-	Zea mays
Ft_chitinaseIV-7	ABRE3a	TACGTG	311	6	+	Zea mays
Ft_chitinaseIV-7	ABRE3a	TACGTG	592	6	-	Zea mays
Ft_chitinaseIV-8	ABRE3a	TACGTG	1480	6	-	Zea mays
Ft_chitinaseIV-10	ABRE3a	TACGTG	1483	6	+	Zea mays
Ft_chitinaseV-6	ABRE3a	TACGTG	1240	6	+	Zea mays
Ft_chitinaseV-7	ABRE3a	TACGTG	1044	6	+	Zea mays
Ft_chitinaseV-7	ABRE3a	TACGTG	1853	6	-	Zea mays
Ft_chitinaseV-8	ABRE3a	TACGTG	1922	6	-	Zea mays
Ft_chitinaseIV-12	ABRE3a	TACGTG	1254	6	-	Zea mays
Ft_chitinaseV-2	ABRE4	CACGTA	1370	6	-	Zea mays
Ft_chitinaseV-3	ABRE4	CACGTA	582	6	-	Zea mays
Ft_chitinaseV-4	ABRE4	CACGTA	619	6	+	Zea mays
Ft_chitinaseIII-1	ABRE4	CACGTA	430	6	+	Zea mays
Ft_chitinaseIII-2	ABRE4	CACGTA	716	6	-	Zea mays
Ft_chitinaseIV-1	ABRE4	CACGTA	434	6	-	Zea mays
Ft_chitinaseIV-2	ABRE4	CACGTA	24	6	+	Zea mays
Ft_chitinaseIV-2	ABRE4	CACGTA	1786	6	-	Zea mays
Ft_chitinaseIV-3	ABRE4	CACGTA	296	6	-	Zea mays
Ft_chitinaseIV-3	ABRE4	CACGTA	1208	6	-	Zea mays
Ft_chitinaseIV-3	ABRE4	CACGTA	1257	6	-	Zea mays
Ft_chitinaseIV-3	ABRE4	CACGTA	1889	6	+	Zea mays
Ft_chitinaseIV-5	ABRE4	CACGTA	697	6	-	Zea mays
Ft_chitinaseIV-5	ABRE4	CACGTA	1258	6	+	Zea mays
Ft_chitinaseIV-7	ABRE4	CACGTA	311	6	-	Zea mays
Ft_chitinaseIV-7	ABRE4	CACGTA	592	6	+	Zea mays
Ft_chitinaseIV-8	ABRE4	CACGTA	1480	6	+	Zea mays
Ft_chitinaseIV-10	ABRE4	CACGTA	1483	6	-	Zea mays
Ft_chitinaseV-6	ABRE4	CACGTA	1240	6	-	Zea mays
Ft_chitinaseV-7	ABRE4	CACGTA	1044	6	-	Zea mays
Ft_chitinaseV-7	ABRE4	CACGTA	1853	6	+	Zea mays
Ft_chitinaseV-8	ABRE4	CACGTA	1922	6	+	Zea mays
Ft_chitinaseIV-12	ABRE4	CACGTA	1254	6	+	Zea mays
Ft_chitinaseV-3	ACE	GACACGTATG	580	9	-	Petroselinum crispum	cis-acting element involved in light responsiveness
Ft_chitinaseIII-1	ACE	CTAACGTATT	103	9	+	Petroselinum crispum	cis-acting element involved in light responsiveness
Ft_chitinaseIII-2	ACE	CTAACGTATT	1039	9	-	Petroselinum crispum	cis-acting element involved in light responsiveness
Ft_chitinaseIV-5	ACE	GACACGTATG	1256	9	+	Petroselinum crispum	cis-acting element involved in light responsiveness
Ft_chitinaseIV-10	ACE	CTAACGTATT	1015	9	+	Petroselinum crispum	cis-acting element involved in light responsiveness
Ft_chitinaseIV-11	ACE	CTAACGTATT	213	9	+	Petroselinum crispum	cis-acting element involved in light responsiveness
Ft_chitinaseV-3	AC-I	(T/C)C(T/C)(C/T)ACC(T/C)ACC	192	9	+	Phaseolus vulgaris
Ft_chitinaseV-3	AC-I	(T/C)C(T/C)(C/T)ACC(T/C)ACC	267	9	+	Phaseolus vulgaris
Ft_chitinaseIV-1	AC-I	(T/C)C(T/C)(C/T)ACC(T/C)ACC	684	9	+	Phaseolus vulgaris
Ft_chitinaseV-6	AC-I	(T/C)C(T/C)(C/T)ACC(T/C)ACC	1814	8.5	+	Phaseolus vulgaris
Ft_chitinaseII-1	AE-box	AGAAACAA	1622	8	+	Arabidopsis thaliana	part of a module for light response
Ft_chitinaseIII-3	AE-box	AGAAACTT	1830	8	-	Arabidopsis thaliana	part of a module for light response
Ft_chitinaseIV-5	AE-box	AGAAACAA	665	8	+	Arabidopsis thaliana	part of a module for light response
Ft_chitinaseIV-9	AE-box	AGAAACAA	1407	8	+	Arabidopsis thaliana	part of a module for light response
Ft_chitinaseIII-4	AE-box	AGAAACTT	1788	8	-	Arabidopsis thaliana	part of a module for light response
Ft_chitinaseV-7	AE-box	AGAAACTT	1207	8	-	Arabidopsis thaliana	part of a module for light response
Ft_chitinaseV-9	AE-box	AGAAACAA	314	8	-	Arabidopsis thaliana	part of a module for light response
Ft_chitinaseV-6	AP-1	TGAGTTAG	887	8	+	Arabidopsis thaliana
Ft_chitinaseV-2	ARE	AAACCA	897	6	+	Zea mays	cis-acting regulatory element essential for the anaerobic induction
Ft_chitinaseV-2	ARE	AAACCA	1171	6	+	Zea mays	cis-acting regulatory element essential for the anaerobic induction
Ft_chitinaseV-2	ARE	AAACCA	1876	6	+	Zea mays	cis-acting regulatory element essential for the anaerobic induction
Ft_chitinaseII-1	ARE	AAACCA	339	6	+	Zea mays	cis-acting regulatory element essential for the anaerobic induction
Ft_chitinaseII-1	ARE	AAACCA	484	6	+	Zea mays	cis-acting regulatory element essential for the anaerobic induction
Ft_chitinaseII-1	ARE	AAACCA	1027	6	-	Zea mays	cis-acting regulatory element essential for the anaerobic induction
Ft_chitinaseII-1	ARE	AAACCA	1362	6	+	Zea mays	cis-acting regulatory element essential for the anaerobic induction
Ft_chitinaseII-1	ARE	AAACCA	1855	6	-	Zea mays	cis-acting regulatory element essential for the anaerobic induction
Ft_chitinaseV-3	ARE	AAACCA	92	6	+	Zea mays	cis-acting regulatory element essential for the anaerobic induction
Ft_chitinaseV-3	ARE	AAACCA	131	6	-	Zea mays	cis-acting regulatory element essential for the anaerobic induction
Ft_chitinaseV-3	ARE	AAACCA	221	6	+	Zea mays	cis-acting regulatory element essential for the anaerobic induction
Ft_chitinaseV-3	ARE	AAACCA	1258	6	-	Zea mays	cis-acting regulatory element essential for the anaerobic induction
Ft_chitinaseV-3	ARE	AAACCA	1757	6	-	Zea mays	cis-acting regulatory element essential for the anaerobic induction
Ft_chitinaseV-3	ARE	AAACCA	1795	6	+	Zea mays	cis-acting regulatory element essential for the anaerobic induction
Ft_chitinaseV-4	ARE	AAACCA	1671	6	+	Zea mays	cis-acting regulatory element essential for the anaerobic induction
Ft_chitinaseIII-1	ARE	AAACCA	438	6	-	Zea mays	cis-acting regulatory element essential for the anaerobic induction
Ft_chitinaseIII-1	ARE	AAACCA	844	6	-	Zea mays	cis-acting regulatory element essential for the anaerobic induction
Ft_chitinaseIII-2	ARE	AAACCA	302	6	+	Zea mays	cis-acting regulatory element essential for the anaerobic induction
Ft_chitinaseIII-2	ARE	AAACCA	708	6	+	Zea mays	cis-acting regulatory element essential for the anaerobic induction
Ft_chitinaseIII-2	ARE	AAACCA	1862	6	+	Zea mays	cis-acting regulatory element essential for the anaerobic induction
Ft_chitinaseV-5	ARE	AAACCA	374	6	+	Zea mays	cis-acting regulatory element essential for the anaerobic induction
Ft_chitinaseV-5	ARE	AAACCA	675	6	-	Zea mays	cis-acting regulatory element essential for the anaerobic induction
Ft_chitinaseIV-1	ARE	AAACCA	180	6	-	Zea mays	cis-acting regulatory element essential for the anaerobic induction
Ft_chitinaseIV-1	ARE	AAACCA	585	6	+	Zea mays	cis-acting regulatory element essential for the anaerobic induction
Ft_chitinaseIV-1	ARE	AAACCA	1132	6	+	Zea mays	cis-acting regulatory element essential for the anaerobic induction
Ft_chitinaseIV-1	ARE	AAACCA	1921	6	+	Zea mays	cis-acting regulatory element essential for the anaerobic induction
Ft_chitinaseIV-2	ARE	AAACCA	1522	6	+	Zea mays	cis-acting regulatory element essential for the anaerobic induction
Ft_chitinaseIV-2	ARE	AAACCA	1929	6	+	Zea mays	cis-acting regulatory element essential for the anaerobic induction
Ft_chitinaseIV-3	ARE	AAACCA	3	6	-	Zea mays	cis-acting regulatory element essential for the anaerobic induction
Ft_chitinaseIV-4	ARE	AAACCA	1325	6	+	Zea mays	cis-acting regulatory element essential for the anaerobic induction
Ft_chitinaseIV-4	ARE	AAACCA	1531	6	+	Zea mays	cis-acting regulatory element essential for the anaerobic induction
Ft_chitinaseIV-5	ARE	AAACCA	933	6	-	Zea mays	cis-acting regulatory element essential for the anaerobic induction
Ft_chitinaseIV-5	ARE	AAACCA	1658	6	+	Zea mays	cis-acting regulatory element essential for the anaerobic induction
Ft_chitinaseIV-6	ARE	AAACCA	876	6	-	Zea mays	cis-acting regulatory element essential for the anaerobic induction
Ft_chitinaseIV-7	ARE	AAACCA	193	6	+	Zea mays	cis-acting regulatory element essential for the anaerobic induction
Ft_chitinaseIV-7	ARE	AAACCA	1375	6	+	Zea mays	cis-acting regulatory element essential for the anaerobic induction
Ft_chitinaseIV-7	ARE	AAACCA	1455	6	+	Zea mays	cis-acting regulatory element essential for the anaerobic induction
Ft_chitinaseIV-8	ARE	AAACCA	1134	6	-	Zea mays	cis-acting regulatory element essential for the anaerobic induction
Ft_chitinaseIV-9	ARE	AAACCA	45	6	-	Zea mays	cis-acting regulatory element essential for the anaerobic induction
Ft_chitinaseIV-9	ARE	AAACCA	1217	6	+	Zea mays	cis-acting regulatory element essential for the anaerobic induction
Ft_chitinaseIV-9	ARE	AAACCA	1321	6	+	Zea mays	cis-acting regulatory element essential for the anaerobic induction
Ft_chitinaseIV-9	ARE	AAACCA	1333	6	-	Zea mays	cis-acting regulatory element essential for the anaerobic induction
Ft_chitinaseIII-4	ARE	AAACCA	1805	6	-	Zea mays	cis-acting regulatory element essential for the anaerobic induction
Ft_chitinaseIV-11	ARE	AAACCA	468	6	+	Zea mays	cis-acting regulatory element essential for the anaerobic induction
Ft_chitinaseV-7	ARE	AAACCA	675	6	+	Zea mays	cis-acting regulatory element essential for the anaerobic induction
Ft_chitinaseV-7	ARE	AAACCA	1232	6	+	Zea mays	cis-acting regulatory element essential for the anaerobic induction
Ft_chitinaseV-7	ARE	AAACCA	1580	6	-	Zea mays	cis-acting regulatory element essential for the anaerobic induction
Ft_chitinaseV-8	ARE	AAACCA	554	6	-	Zea mays	cis-acting regulatory element essential for the anaerobic induction
Ft_chitinaseV-9	ARE	AAACCA	128	6	-	Zea mays	cis-acting regulatory element essential for the anaerobic induction
Ft_chitinaseV-9	ARE	AAACCA	361	6	+	Zea mays	cis-acting regulatory element essential for the anaerobic induction
Ft_chitinaseV-9	ARE	AAACCA	390	6	-	Zea mays	cis-acting regulatory element essential for the anaerobic induction
Ft_chitinaseV-9	ARE	AAACCA	732	6	-	Zea mays	cis-acting regulatory element essential for the anaerobic induction
Ft_chitinaseV-9	ARE	AAACCA	859	6	-	Zea mays	cis-acting regulatory element essential for the anaerobic induction
Ft_chitinaseV-9	ARE	AAACCA	1419	6	-	Zea mays	cis-acting regulatory element essential for the anaerobic induction
Ft_chitinaseV-9	ARE	AAACCA	1520	6	+	Zea mays	cis-acting regulatory element essential for the anaerobic induction
Ft_chitinaseIV-12	ARE	AAACCA	210	6	+	Zea mays	cis-acting regulatory element essential for the anaerobic induction
Ft_chitinaseIV-12	ARE	AAACCA	324	6	+	Zea mays	cis-acting regulatory element essential for the anaerobic induction
Ft_chitinaseIV-12	ARE	AAACCA	392	6	-	Zea mays	cis-acting regulatory element essential for the anaerobic induction
Ft_chitinaseIV-12	ARE	AAACCA	407	6	+	Zea mays	cis-acting regulatory element essential for the anaerobic induction
Ft_chitinaseIV-12	ARE	AAACCA	929	6	-	Zea mays	cis-acting regulatory element essential for the anaerobic induction
Ft_chitinaseV-1	as-1	TGACG	177	5	-	Arabidopsis thaliana
Ft_chitinaseV-1	as-1	TGACG	1216	5	+	Arabidopsis thaliana
Ft_chitinaseV-2	as-1	TGACG	870	5	-	Arabidopsis thaliana
Ft_chitinaseII-1	as-1	TGACG	1416	5	-	Arabidopsis thaliana
Ft_chitinaseII-1	as-1	TGACG	1514	5	+	Arabidopsis thaliana
Ft_chitinaseII-1	as-1	TGACG	1526	5	+	Arabidopsis thaliana
Ft_chitinaseV-3	as-1	TGACG	390	5	-	Arabidopsis thaliana
Ft_chitinaseV-3	as-1	TGACG	1718	5	+	Arabidopsis thaliana
Ft_chitinaseV-4	as-1	TGACG	74	5	+	Arabidopsis thaliana
Ft_chitinaseV-4	as-1	TGACG	186	5	-	Arabidopsis thaliana
Ft_chitinaseIII-1	as-1	TGACG	538	5	-	Arabidopsis thaliana
Ft_chitinaseIII-1	as-1	TGACG	678	5	-	Arabidopsis thaliana
Ft_chitinaseIII-1	as-1	TGACG	765	5	+	Arabidopsis thaliana
Ft_chitinaseIII-1	as-1	TGACG	1188	5	-	Arabidopsis thaliana
Ft_chitinaseIII-1	as-1	TGACG	1419	5	+	Arabidopsis thaliana
Ft_chitinaseIII-1	as-1	TGACG	1573	5	+	Arabidopsis thaliana
Ft_chitinaseIII-2	as-1	TGACG	382	5	-	Arabidopsis thaliana
Ft_chitinaseIII-2	as-1	TGACG	469	5	+	Arabidopsis thaliana
Ft_chitinaseIII-2	as-1	TGACG	609	5	+	Arabidopsis thaliana
Ft_chitinaseIII-2	as-1	TGACG	1228	5	-	Arabidopsis thaliana
Ft_chitinaseIII-2	as-1	TGACG	1835	5	+	Arabidopsis thaliana
Ft_chitinaseIII-3	as-1	TGACG	1884	5	+	Arabidopsis thaliana
Ft_chitinaseV-5	as-1	TGACG	1196	5	-	Arabidopsis thaliana
Ft_chitinaseV-5	as-1	TGACG	1888	5	+	Arabidopsis thaliana
Ft_chitinaseV-5	as-1	TGACG	1910	5	-	Arabidopsis thaliana
Ft_chitinaseIV-1	as-1	TGACG	736	5	-	Arabidopsis thaliana
Ft_chitinaseIV-1	as-1	TGACG	882	5	-	Arabidopsis thaliana
Ft_chitinaseIV-2	as-1	TGACG	611	5	-	Arabidopsis thaliana
Ft_chitinaseIV-2	as-1	TGACG	1049	5	+	Arabidopsis thaliana
Ft_chitinaseIV-2	as-1	TGACG	1478	5	-	Arabidopsis thaliana
Ft_chitinaseIV-3	as-1	TGACG	468	5	-	Arabidopsis thaliana
Ft_chitinaseIV-3	as-1	TGACG	1672	5	+	Arabidopsis thaliana
Ft_chitinaseIV-3	as-1	TGACG	1864	5	-	Arabidopsis thaliana
Ft_chitinaseIV-4	as-1	TGACG	1641	5	-	Arabidopsis thaliana
Ft_chitinaseIV-5	as-1	TGACG	209	5	-	Arabidopsis thaliana
Ft_chitinaseIV-5	as-1	TGACG	339	5	+	Arabidopsis thaliana
Ft_chitinaseIV-5	as-1	TGACG	372	5	+	Arabidopsis thaliana
Ft_chitinaseIV-5	as-1	TGACG	429	5	-	Arabidopsis thaliana
Ft_chitinaseIV-6	as-1	TGACG	374	5	+	Arabidopsis thaliana
Ft_chitinaseIV-6	as-1	TGACG	623	5	+	Arabidopsis thaliana
Ft_chitinaseIV-6	as-1	TGACG	1777	5	-	Arabidopsis thaliana
Ft_chitinaseIV-7	as-1	TGACG	632	5	+	Arabidopsis thaliana
Ft_chitinaseIV-9	as-1	TGACG	1489	5	-	Arabidopsis thaliana
Ft_chitinaseIV-10	as-1	TGACG	215	5	-	Arabidopsis thaliana
Ft_chitinaseIII-4	as-1	TGACG	61	5	+	Arabidopsis thaliana
Ft_chitinaseIII-4	as-1	TGACG	1337	5	+	Arabidopsis thaliana
Ft_chitinaseV-6	as-1	TGACG	88	5	-	Arabidopsis thaliana
Ft_chitinaseV-6	as-1	TGACG	935	5	+	Arabidopsis thaliana
Ft_chitinaseV-6	as-1	TGACG	1855	5	+	Arabidopsis thaliana
Ft_chitinaseV-7	as-1	TGACG	48	5	+	Arabidopsis thaliana
Ft_chitinaseV-7	as-1	TGACG	440	5	+	Arabidopsis thaliana
Ft_chitinaseV-7	as-1	TGACG	1333	5	-	Arabidopsis thaliana
Ft_chitinaseV-8	as-1	TGACG	1426	5	-	Arabidopsis thaliana
Ft_chitinaseV-8	as-1	TGACG	1748	5	-	Arabidopsis thaliana
Ft_chitinaseV-9	as-1	TGACG	454	5	-	Arabidopsis thaliana
Ft_chitinaseIV-12	as-1	TGACG	356	5	+	Arabidopsis thaliana
Ft_chitinaseIV-12	as-1	TGACG	644	5	+	Arabidopsis thaliana
Ft_chitinaseIV-12	as-1	TGACG	1690	5	+	Arabidopsis thaliana
Ft_chitinaseV-3	AT~ABRE	TACGTGTC	582	8	+	Arabidopsis thaliana
Ft_chitinaseIV-1	AT~ABRE	TACGTGTC	434	8	+	Arabidopsis thaliana
Ft_chitinaseIV-5	AT~ABRE	TACGTGTC	1256	8	-	Arabidopsis thaliana
Ft_chitinaseIV-7	AT~ABRE	TACGTGTC	311	8	+	Arabidopsis thaliana
Ft_chitinaseV-1	AT~TATA-box	TATATA	147	6	+	Arabidopsis thaliana
Ft_chitinaseV-1	AT~TATA-box	TATATA	295	6	+	Arabidopsis thaliana
Ft_chitinaseV-1	AT~TATA-box	TATATA	297	6	+	Arabidopsis thaliana
Ft_chitinaseV-1	AT~TATA-box	TATATA	681	6	+	Arabidopsis thaliana
Ft_chitinaseV-1	AT~TATA-box	TATATA	1463	6	-	Arabidopsis thaliana
Ft_chitinaseV-2	AT~TATA-box	TATATA	296	6	+	Arabidopsis thaliana
Ft_chitinaseV-2	AT~TATA-box	TATATA	298	6	+	Arabidopsis thaliana
Ft_chitinaseV-2	AT~TATA-box	TATATA	300	6	+	Arabidopsis thaliana
Ft_chitinaseV-2	AT~TATA-box	TATATA	302	6	+	Arabidopsis thaliana
Ft_chitinaseV-2	AT~TATA-box	TATATA	304	6	+	Arabidopsis thaliana
Ft_chitinaseV-2	AT~TATA-box	TATATA	306	6	+	Arabidopsis thaliana
Ft_chitinaseV-2	AT~TATA-box	TATATA	308	6	+	Arabidopsis thaliana
Ft_chitinaseV-2	AT~TATA-box	TATATA	310	6	+	Arabidopsis thaliana
Ft_chitinaseV-2	AT~TATA-box	TATATA	312	6	+	Arabidopsis thaliana
Ft_chitinaseV-2	AT~TATA-box	TATATA	314	6	+	Arabidopsis thaliana
Ft_chitinaseV-2	AT~TATA-box	TATATA	316	6	+	Arabidopsis thaliana
Ft_chitinaseV-2	AT~TATA-box	TATATA	318	6	+	Arabidopsis thaliana
Ft_chitinaseV-2	AT~TATA-box	TATATA	320	6	+	Arabidopsis thaliana
Ft_chitinaseV-2	AT~TATA-box	TATATA	322	6	+	Arabidopsis thaliana
Ft_chitinaseV-2	AT~TATA-box	TATATA	324	6	+	Arabidopsis thaliana
Ft_chitinaseV-2	AT~TATA-box	TATATA	326	6	+	Arabidopsis thaliana
Ft_chitinaseV-2	AT~TATA-box	TATATA	328	6	+	Arabidopsis thaliana
Ft_chitinaseV-2	AT~TATA-box	TATATA	330	6	+	Arabidopsis thaliana
Ft_chitinaseV-2	AT~TATA-box	TATATA	332	6	+	Arabidopsis thaliana
Ft_chitinaseV-2	AT~TATA-box	TATATA	334	6	+	Arabidopsis thaliana
Ft_chitinaseV-2	AT~TATA-box	TATATA	336	6	+	Arabidopsis thaliana
Ft_chitinaseV-2	AT~TATA-box	TATATA	338	6	+	Arabidopsis thaliana
Ft_chitinaseV-2	AT~TATA-box	TATATA	340	6	+	Arabidopsis thaliana
Ft_chitinaseV-2	AT~TATA-box	TATATA	342	6	+	Arabidopsis thaliana
Ft_chitinaseV-2	AT~TATA-box	TATATA	344	6	+	Arabidopsis thaliana
Ft_chitinaseV-2	AT~TATA-box	TATATA	346	6	+	Arabidopsis thaliana
Ft_chitinaseV-2	AT~TATA-box	TATATA	699	6	+	Arabidopsis thaliana
Ft_chitinaseV-2	AT~TATA-box	TATATA	701	6	+	Arabidopsis thaliana
Ft_chitinaseV-2	AT~TATA-box	TATATA	1005	6	-	Arabidopsis thaliana
Ft_chitinaseII-1	AT~TATA-box	TATATA	1930	6	-	Arabidopsis thaliana
Ft_chitinaseV-3	AT~TATA-box	TATATAAA	507	8	-	Arabidopsis thaliana
Ft_chitinaseV-3	AT~TATA-box	TATATA	509	6	+	Arabidopsis thaliana
Ft_chitinaseV-3	AT~TATA-box	TATATA	511	6	+	Arabidopsis thaliana
Ft_chitinaseV-3	AT~TATA-box	TATATA	513	6	+	Arabidopsis thaliana
Ft_chitinaseV-3	AT~TATA-box	TATATA	515	6	+	Arabidopsis thaliana
Ft_chitinaseV-3	AT~TATA-box	TATATA	517	6	+	Arabidopsis thaliana
Ft_chitinaseV-3	AT~TATA-box	TATATA	519	6	+	Arabidopsis thaliana
Ft_chitinaseV-3	AT~TATA-box	TATATA	521	6	+	Arabidopsis thaliana
Ft_chitinaseV-4	AT~TATA-box	TATATA	490	6	+	Arabidopsis thaliana
Ft_chitinaseV-4	AT~TATA-box	TATATA	1339	6	-	Arabidopsis thaliana
Ft_chitinaseV-4	AT~TATA-box	TATATA	1341	6	-	Arabidopsis thaliana
Ft_chitinaseV-4	AT~TATA-box	TATATA	1343	6	-	Arabidopsis thaliana
Ft_chitinaseV-4	AT~TATA-box	TATATA	1345	6	-	Arabidopsis thaliana
Ft_chitinaseV-4	AT~TATA-box	TATATA	1347	6	-	Arabidopsis thaliana
Ft_chitinaseV-4	AT~TATA-box	TATATA	1349	6	-	Arabidopsis thaliana
Ft_chitinaseV-4	AT~TATA-box	TATATAAA	1779	8	-	Arabidopsis thaliana
Ft_chitinaseV-4	AT~TATA-box	TATATA	1781	6	-	Arabidopsis thaliana
Ft_chitinaseV-4	AT~TATA-box	TATATA	1808	6	-	Arabidopsis thaliana
Ft_chitinaseV-4	AT~TATA-box	TATATA	1810	6	-	Arabidopsis thaliana
Ft_chitinaseV-4	AT~TATA-box	TATATA	1812	6	-	Arabidopsis thaliana
Ft_chitinaseIII-1	AT~TATA-box	TATATA	976	6	+	Arabidopsis thaliana
Ft_chitinaseIII-1	AT~TATA-box	TATATA	1071	6	-	Arabidopsis thaliana
Ft_chitinaseIII-2	AT~TATA-box	TATATAAA	73	8	-	Arabidopsis thaliana
Ft_chitinaseIII-2	AT~TATA-box	TATATA	75	6	+	Arabidopsis thaliana
Ft_chitinaseIII-2	AT~TATA-box	TATATA	170	6	+	Arabidopsis thaliana
Ft_chitinaseIII-2	AT~TATA-box	TATATA	1310	6	-	Arabidopsis thaliana
Ft_chitinaseIII-3	AT~TATA-box	TATATA	142	6	+	Arabidopsis thaliana
Ft_chitinaseIII-3	AT~TATA-box	TATATA	860	6	+	Arabidopsis thaliana
Ft_chitinaseIII-3	AT~TATA-box	TATATA	971	6	+	Arabidopsis thaliana
Ft_chitinaseIII-3	AT~TATA-box	TATATA	1246	6	-	Arabidopsis thaliana
Ft_chitinaseIII-3	AT~TATA-box	TATATA	1248	6	-	Arabidopsis thaliana
Ft_chitinaseIII-3	AT~TATA-box	TATATA	1250	6	-	Arabidopsis thaliana
Ft_chitinaseIII-3	AT~TATA-box	TATATA	1252	6	-	Arabidopsis thaliana
Ft_chitinaseIII-3	AT~TATA-box	TATATA	1440	6	-	Arabidopsis thaliana
Ft_chitinaseIII-3	AT~TATA-box	TATATA	1529	6	-	Arabidopsis thaliana
Ft_chitinaseIII-3	AT~TATA-box	TATATA	1531	6	-	Arabidopsis thaliana
Ft_chitinaseIII-3	AT~TATA-box	TATATA	1533	6	-	Arabidopsis thaliana
Ft_chitinaseIII-3	AT~TATA-box	TATATA	1535	6	-	Arabidopsis thaliana
Ft_chitinaseIII-3	AT~TATA-box	TATATA	1537	6	-	Arabidopsis thaliana
Ft_chitinaseIII-3	AT~TATA-box	TATATA	1539	6	-	Arabidopsis thaliana
Ft_chitinaseIII-3	AT~TATA-box	TATATA	1541	6	-	Arabidopsis thaliana
Ft_chitinaseIII-3	AT~TATA-box	TATATA	1543	6	-	Arabidopsis thaliana
Ft_chitinaseIII-3	AT~TATA-box	TATATA	1545	6	-	Arabidopsis thaliana
Ft_chitinaseIII-3	AT~TATA-box	TATATA	1547	6	-	Arabidopsis thaliana
Ft_chitinaseIII-3	AT~TATA-box	TATATA	1549	6	-	Arabidopsis thaliana
Ft_chitinaseIII-3	AT~TATA-box	TATATA	1551	6	-	Arabidopsis thaliana
Ft_chitinaseIII-3	AT~TATA-box	TATATA	1553	6	-	Arabidopsis thaliana
Ft_chitinaseIII-3	AT~TATA-box	TATATA	1555	6	-	Arabidopsis thaliana
Ft_chitinaseIII-3	AT~TATA-box	TATATA	1557	6	-	Arabidopsis thaliana
Ft_chitinaseIII-3	AT~TATA-box	TATATA	1559	6	-	Arabidopsis thaliana
Ft_chitinaseIII-3	AT~TATA-box	TATATA	1561	6	-	Arabidopsis thaliana
Ft_chitinaseIII-3	AT~TATA-box	TATATA	1563	6	-	Arabidopsis thaliana
Ft_chitinaseIII-3	AT~TATA-box	TATATA	1565	6	-	Arabidopsis thaliana
Ft_chitinaseIII-3	AT~TATA-box	TATATA	1567	6	-	Arabidopsis thaliana
Ft_chitinaseIII-3	AT~TATA-box	TATATA	1569	6	-	Arabidopsis thaliana
Ft_chitinaseIII-3	AT~TATA-box	TATATA	1571	6	-	Arabidopsis thaliana
Ft_chitinaseIII-3	AT~TATA-box	TATATA	1573	6	-	Arabidopsis thaliana
Ft_chitinaseIII-3	AT~TATA-box	TATATA	1575	6	-	Arabidopsis thaliana
Ft_chitinaseIII-3	AT~TATA-box	TATATA	1723	6	-	Arabidopsis thaliana
Ft_chitinaseIII-3	AT~TATA-box	TATATA	1736	6	-	Arabidopsis thaliana
Ft_chitinaseIII-3	AT~TATA-box	TATATA	1967	6	-	Arabidopsis thaliana
Ft_chitinaseIII-3	AT~TATA-box	TATATA	1969	6	-	Arabidopsis thaliana
Ft_chitinaseIV-1	AT~TATA-box	TATATA	1248	6	-	Arabidopsis thaliana
Ft_chitinaseIV-1	AT~TATA-box	TATATA	1250	6	-	Arabidopsis thaliana
Ft_chitinaseIV-1	AT~TATA-box	TATATA	1252	6	-	Arabidopsis thaliana
Ft_chitinaseIV-1	AT~TATA-box	TATATA	1254	6	-	Arabidopsis thaliana
Ft_chitinaseIV-1	AT~TATA-box	TATATA	1256	6	-	Arabidopsis thaliana
Ft_chitinaseIV-1	AT~TATA-box	TATATA	1258	6	-	Arabidopsis thaliana
Ft_chitinaseIV-1	AT~TATA-box	TATATA	1260	6	-	Arabidopsis thaliana
Ft_chitinaseIV-1	AT~TATA-box	TATATA	1262	6	-	Arabidopsis thaliana
Ft_chitinaseIV-1	AT~TATA-box	TATATA	1264	6	-	Arabidopsis thaliana
Ft_chitinaseIV-1	AT~TATA-box	TATATA	1266	6	-	Arabidopsis thaliana
Ft_chitinaseIV-1	AT~TATA-box	TATATA	1268	6	-	Arabidopsis thaliana
Ft_chitinaseIV-1	AT~TATA-box	TATATA	1270	6	-	Arabidopsis thaliana
Ft_chitinaseIV-1	AT~TATA-box	TATATA	1272	6	-	Arabidopsis thaliana
Ft_chitinaseIV-1	AT~TATA-box	TATATA	1274	6	-	Arabidopsis thaliana
Ft_chitinaseIV-1	AT~TATA-box	TATATA	1276	6	-	Arabidopsis thaliana
Ft_chitinaseIV-1	AT~TATA-box	TATATA	1278	6	-	Arabidopsis thaliana
Ft_chitinaseIV-1	AT~TATA-box	TATATA	1280	6	-	Arabidopsis thaliana
Ft_chitinaseIV-1	AT~TATA-box	TATATA	1282	6	-	Arabidopsis thaliana
Ft_chitinaseIV-1	AT~TATA-box	TATATA	1284	6	-	Arabidopsis thaliana
Ft_chitinaseIV-1	AT~TATA-box	TATATA	1296	6	-	Arabidopsis thaliana
Ft_chitinaseIV-1	AT~TATA-box	TATATA	1666	6	-	Arabidopsis thaliana
Ft_chitinaseIV-1	AT~TATA-box	TATATA	1769	6	-	Arabidopsis thaliana
Ft_chitinaseIV-1	AT~TATA-box	TATATA	1771	6	-	Arabidopsis thaliana
Ft_chitinaseIV-2	AT~TATA-box	TATATA	568	6	+	Arabidopsis thaliana
Ft_chitinaseIV-2	AT~TATA-box	TATATAAA	972	8	-	Arabidopsis thaliana
Ft_chitinaseIV-2	AT~TATA-box	TATATA	974	6	+	Arabidopsis thaliana
Ft_chitinaseIV-2	AT~TATA-box	TATATA	1109	6	-	Arabidopsis thaliana
Ft_chitinaseIV-2	AT~TATA-box	TATATA	1961	6	-	Arabidopsis thaliana
Ft_chitinaseIV-3	AT~TATA-box	TATATA	1275	6	-	Arabidopsis thaliana
Ft_chitinaseIV-3	AT~TATA-box	TATATA	1277	6	-	Arabidopsis thaliana
Ft_chitinaseIV-3	AT~TATA-box	TATATA	1571	6	-	Arabidopsis thaliana
Ft_chitinaseIV-3	AT~TATA-box	TATATA	1582	6	-	Arabidopsis thaliana
Ft_chitinaseIV-3	AT~TATA-box	TATATA	1596	6	-	Arabidopsis thaliana
Ft_chitinaseIV-4	AT~TATA-box	TATATA	313	6	+	Arabidopsis thaliana
Ft_chitinaseIV-4	AT~TATA-box	TATATAAA	442	8	-	Arabidopsis thaliana
Ft_chitinaseIV-4	AT~TATA-box	TATATA	444	6	+	Arabidopsis thaliana
Ft_chitinaseIV-4	AT~TATA-box	TATATA	446	6	+	Arabidopsis thaliana
Ft_chitinaseIV-4	AT~TATA-box	TATATA	582	6	+	Arabidopsis thaliana
Ft_chitinaseIV-4	AT~TATA-box	TATATA	841	6	+	Arabidopsis thaliana
Ft_chitinaseIV-5	AT~TATA-box	TATATA	161	6	+	Arabidopsis thaliana
Ft_chitinaseIV-5	AT~TATA-box	TATATA	163	6	+	Arabidopsis thaliana
Ft_chitinaseIV-5	AT~TATA-box	TATATA	601	6	+	Arabidopsis thaliana
Ft_chitinaseIV-5	AT~TATA-box	TATATA	603	6	+	Arabidopsis thaliana
Ft_chitinaseIV-5	AT~TATA-box	TATATA	1721	6	-	Arabidopsis thaliana
Ft_chitinaseIV-6	AT~TATA-box	TATATA	1049	6	-	Arabidopsis thaliana
Ft_chitinaseIV-7	AT~TATA-box	TATATAAA	1182	8	-	Arabidopsis thaliana
Ft_chitinaseIV-7	AT~TATA-box	TATATA	1184	6	-	Arabidopsis thaliana
Ft_chitinaseIV-7	AT~TATA-box	TATATA	1269	6	-	Arabidopsis thaliana
Ft_chitinaseIV-7	AT~TATA-box	TATATA	1515	6	-	Arabidopsis thaliana
Ft_chitinaseIV-7	AT~TATA-box	TATATA	1679	6	-	Arabidopsis thaliana
Ft_chitinaseIV-7	AT~TATA-box	TATATA	1681	6	-	Arabidopsis thaliana
Ft_chitinaseIV-7	AT~TATA-box	TATATA	1715	6	-	Arabidopsis thaliana
Ft_chitinaseIV-8	AT~TATA-box	TATATA	66	6	+	Arabidopsis thaliana
Ft_chitinaseIV-8	AT~TATA-box	TATATA	68	6	+	Arabidopsis thaliana
Ft_chitinaseIV-8	AT~TATA-box	TATATA	102	6	+	Arabidopsis thaliana
Ft_chitinaseIV-8	AT~TATA-box	TATATA	947	6	+	Arabidopsis thaliana
Ft_chitinaseIV-8	AT~TATA-box	TATATA	1049	6	-	Arabidopsis thaliana
Ft_chitinaseIV-8	AT~TATA-box	TATATA	1051	6	-	Arabidopsis thaliana
Ft_chitinaseIV-10	AT~TATA-box	TATATA	723	6	+	Arabidopsis thaliana
Ft_chitinaseIV-10	AT~TATA-box	TATATA	853	6	+	Arabidopsis thaliana
Ft_chitinaseIV-10	AT~TATA-box	TATATA	1397	6	-	Arabidopsis thaliana
Ft_chitinaseIV-10	AT~TATA-box	TATATA	1399	6	-	Arabidopsis thaliana
Ft_chitinaseIV-10	AT~TATA-box	TATATA	1401	6	-	Arabidopsis thaliana
Ft_chitinaseIV-10	AT~TATA-box	TATATA	1969	6	-	Arabidopsis thaliana
Ft_chitinaseIII-4	AT~TATA-box	TATATA	732	6	+	Arabidopsis thaliana
Ft_chitinaseIII-4	AT~TATA-box	TATATA	734	6	+	Arabidopsis thaliana
Ft_chitinaseIII-4	AT~TATA-box	TATATA	736	6	+	Arabidopsis thaliana
Ft_chitinaseIII-4	AT~TATA-box	TATATA	804	6	+	Arabidopsis thaliana
Ft_chitinaseIII-4	AT~TATA-box	TATATA	1380	6	-	Arabidopsis thaliana
Ft_chitinaseIII-4	AT~TATA-box	TATATA	1382	6	-	Arabidopsis thaliana
Ft_chitinaseIII-4	AT~TATA-box	TATATA	1958	6	-	Arabidopsis thaliana
Ft_chitinaseV-6	AT~TATA-box	TATATA	836	6	+	Arabidopsis thaliana
Ft_chitinaseV-6	AT~TATA-box	TATATA	924	6	+	Arabidopsis thaliana
Ft_chitinaseV-6	AT~TATA-box	TATATAAA	1178	8	-	Arabidopsis thaliana
Ft_chitinaseV-6	AT~TATA-box	TATATA	1180	6	-	Arabidopsis thaliana
Ft_chitinaseV-6	AT~TATA-box	TATATA	1182	6	-	Arabidopsis thaliana
Ft_chitinaseV-6	AT~TATA-box	TATATA	1184	6	-	Arabidopsis thaliana
Ft_chitinaseV-6	AT~TATA-box	TATATA	1186	6	-	Arabidopsis thaliana
Ft_chitinaseV-6	AT~TATA-box	TATATA	1188	6	-	Arabidopsis thaliana
Ft_chitinaseV-6	AT~TATA-box	TATATA	1190	6	-	Arabidopsis thaliana
Ft_chitinaseV-6	AT~TATA-box	TATATA	1192	6	-	Arabidopsis thaliana
Ft_chitinaseV-6	AT~TATA-box	TATATA	1194	6	-	Arabidopsis thaliana
Ft_chitinaseV-6	AT~TATA-box	TATATA	1196	6	-	Arabidopsis thaliana
Ft_chitinaseV-6	AT~TATA-box	TATATA	1198	6	-	Arabidopsis thaliana
Ft_chitinaseV-6	AT~TATA-box	TATATA	1200	6	-	Arabidopsis thaliana
Ft_chitinaseV-6	AT~TATA-box	TATATA	1202	6	-	Arabidopsis thaliana
Ft_chitinaseV-6	AT~TATA-box	TATATA	1204	6	-	Arabidopsis thaliana
Ft_chitinaseV-6	AT~TATA-box	TATATA	1206	6	-	Arabidopsis thaliana
Ft_chitinaseV-6	AT~TATA-box	TATATA	1208	6	-	Arabidopsis thaliana
Ft_chitinaseV-6	AT~TATA-box	TATATA	1210	6	-	Arabidopsis thaliana
Ft_chitinaseV-6	AT~TATA-box	TATATA	1212	6	-	Arabidopsis thaliana
Ft_chitinaseV-6	AT~TATA-box	TATATA	1214	6	-	Arabidopsis thaliana
Ft_chitinaseV-6	AT~TATA-box	TATATA	1216	6	-	Arabidopsis thaliana
Ft_chitinaseV-6	AT~TATA-box	TATATA	1218	6	-	Arabidopsis thaliana
Ft_chitinaseIV-11	AT~TATA-box	TATATA	1142	6	-	Arabidopsis thaliana
Ft_chitinaseIV-11	AT~TATA-box	TATATA	1706	6	-	Arabidopsis thaliana
Ft_chitinaseIV-11	AT~TATA-box	TATATA	1708	6	-	Arabidopsis thaliana
Ft_chitinaseIV-11	AT~TATA-box	TATATA	1920	6	-	Arabidopsis thaliana
Ft_chitinaseIV-11	AT~TATA-box	TATATA	1955	6	-	Arabidopsis thaliana
Ft_chitinaseV-7	AT~TATA-box	TATATA	1512	6	-	Arabidopsis thaliana
Ft_chitinaseV-8	AT~TATA-box	TATATA	79	6	+	Arabidopsis thaliana
Ft_chitinaseV-8	AT~TATA-box	TATATA	119	6	+	Arabidopsis thaliana
Ft_chitinaseV-8	AT~TATA-box	TATATA	1456	6	-	Arabidopsis thaliana
Ft_chitinaseV-8	AT~TATA-box	TATATA	1538	6	-	Arabidopsis thaliana
Ft_chitinaseV-8	AT~TATA-box	TATATA	1947	6	-	Arabidopsis thaliana
Ft_chitinaseV-9	AT~TATA-box	TATATA	1154	6	-	Arabidopsis thaliana
Ft_chitinaseV-9	AT~TATA-box	TATATA	1234	6	-	Arabidopsis thaliana
Ft_chitinaseV-9	AT~TATA-box	TATATA	1577	6	-	Arabidopsis thaliana
Ft_chitinaseV-9	AT~TATA-box	TATATA	1579	6	-	Arabidopsis thaliana
Ft_chitinaseV-9	AT~TATA-box	TATATA	1710	6	-	Arabidopsis thaliana
Ft_chitinaseV-9	AT~TATA-box	TATATA	1954	6	-	Arabidopsis thaliana
Ft_chitinaseIV-12	AT~TATA-box	TATATA	1280	6	-	Arabidopsis thaliana
Ft_chitinaseIII-4	ATC-motif	TGCTATCCA	1676	9	+	Pisum sativum	part of a conserved DNA module involved in light responsiveness
Ft_chitinaseIV-2	ATCT-motif	AATCTAATCC	1301	9	-	Pisum sativum	part of a conserved DNA module involved in light responsiveness
Ft_chitinaseIV-2	ATCT-motif	AATCTAATCC	1455	9	+	Pisum sativum	part of a conserved DNA module involved in light responsiveness
Ft_chitinaseIV-4	ATCT-motif	AATCTAATCC	649	9	-	Pisum sativum	part of a conserved DNA module involved in light responsiveness
Ft_chitinaseV-8	ATCT-motif	AATCTAATCC	1116	9	+	Pisum sativum	part of a conserved DNA module involved in light responsiveness
Ft_chitinaseIV-12	ATCT-motif	AATCTAATCC	1029	9	+	Pisum sativum	part of a conserved DNA module involved in light responsiveness
Ft_chitinaseIV-12	ATCT-motif	AATCTAATCC	1130	9	+	Pisum sativum	part of a conserved DNA module involved in light responsiveness
Ft_chitinaseIV-12	ATCT-motif	AATCTAATCC	1622	9	+	Pisum sativum	part of a conserved DNA module involved in light responsiveness
Ft_chitinaseV-5	AT-rich element	ATAGAAATCAA	619	10	+	Glycine max	binding site of AT-rich DNA binding protein (ATBP-1)
Ft_chitinaseIV-4	AT-rich element	ATAGAAATCAA	670	10	+	Glycine max	binding site of AT-rich DNA binding protein (ATBP-1)
Ft_chitinaseIV-7	AT-rich element	ATAGAAATCAA	1187	10	+	Glycine max	binding site of AT-rich DNA binding protein (ATBP-1)
Ft_chitinaseIV-7	AT-rich element	ATAGAAATCAA	1950	10	+	Glycine max	binding site of AT-rich DNA binding protein (ATBP-1)
Ft_chitinaseIV-8	AT-rich element	ATAGAAATCAA	337	10	+	Glycine max	binding site of AT-rich DNA binding protein (ATBP-1)
Ft_chitinaseIV-11	AT-rich element	ATAGAAATCAA	1673	10	-	Glycine max	binding site of AT-rich DNA binding protein (ATBP-1)
Ft_chitinaseV-7	AT-rich element	ATAGAAATCAA	284	10	+	Glycine max	binding site of AT-rich DNA binding protein (ATBP-1)
Ft_chitinaseIV-12	AT-rich element	ATAGAAATCAA	1125	10	+	Glycine max	binding site of AT-rich DNA binding protein (ATBP-1)
Ft_chitinaseIV-12	AT-rich element	ATAGAAATCAA	1341	10	+	Glycine max	binding site of AT-rich DNA binding protein (ATBP-1)
Ft_chitinaseV-5	AT-rich sequence	TAAAATACT	171	9	-	Pisum sativum	element for maximal elicitor-mediated activation (2copies)
Ft_chitinaseIV-1	AuxRR-core	GGTCCAT	1869	7	-	Nicotiana tabacum	cis-acting regulatory element involved in auxin responsiveness
Ft_chitinaseIV-4	AuxRR-core	GGTCCAT	872	7	-	Nicotiana tabacum	cis-acting regulatory element involved in auxin responsiveness
Ft_chitinaseIV-4	AuxRR-core	GGTCCAT	1668	7	-	Nicotiana tabacum	cis-acting regulatory element involved in auxin responsiveness
Ft_chitinaseIV-5	AuxRR-core	GGTCCAT	1702	7	+	Nicotiana tabacum	cis-acting regulatory element involved in auxin responsiveness
Ft_chitinaseV-1	Box 4	ATTAAT	1779	6	-	Petroselinum crispum	part of a conserved DNA module involved in light responsiveness
Ft_chitinaseV-1	Box 4	ATTAAT	1815	6	-	Petroselinum crispum	part of a conserved DNA module involved in light responsiveness
Ft_chitinaseV-1	Box 4	ATTAAT	1848	6	-	Petroselinum crispum	part of a conserved DNA module involved in light responsiveness
Ft_chitinaseII-1	Box 4	ATTAAT	358	6	+	Petroselinum crispum	part of a conserved DNA module involved in light responsiveness
Ft_chitinaseV-3	Box 4	ATTAAT	625	6	+	Petroselinum crispum	part of a conserved DNA module involved in light responsiveness
Ft_chitinaseV-3	Box 4	ATTAAT	629	6	+	Petroselinum crispum	part of a conserved DNA module involved in light responsiveness
Ft_chitinaseV-3	Box 4	ATTAAT	799	6	+	Petroselinum crispum	part of a conserved DNA module involved in light responsiveness
Ft_chitinaseV-3	Box 4	ATTAAT	803	6	+	Petroselinum crispum	part of a conserved DNA module involved in light responsiveness
Ft_chitinaseV-3	Box 4	ATTAAT	820	6	+	Petroselinum crispum	part of a conserved DNA module involved in light responsiveness
Ft_chitinaseV-4	Box 4	ATTAAT	1203	6	-	Petroselinum crispum	part of a conserved DNA module involved in light responsiveness
Ft_chitinaseV-4	Box 4	ATTAAT	1249	6	-	Petroselinum crispum	part of a conserved DNA module involved in light responsiveness
Ft_chitinaseV-4	Box 4	ATTAAT	1496	6	-	Petroselinum crispum	part of a conserved DNA module involved in light responsiveness
Ft_chitinaseIII-1	Box 4	ATTAAT	648	6	+	Petroselinum crispum	part of a conserved DNA module involved in light responsiveness
Ft_chitinaseIII-2	Box 4	ATTAAT	498	6	+	Petroselinum crispum	part of a conserved DNA module involved in light responsiveness
Ft_chitinaseIII-2	Box 4	ATTAAT	1594	6	-	Petroselinum crispum	part of a conserved DNA module involved in light responsiveness
Ft_chitinaseIII-2	Box 4	ATTAAT	1787	6	-	Petroselinum crispum	part of a conserved DNA module involved in light responsiveness
Ft_chitinaseIII-2	Box 4	ATTAAT	1822	6	-	Petroselinum crispum	part of a conserved DNA module involved in light responsiveness
Ft_chitinaseIII-3	Box 4	ATTAAT	1044	6	-	Petroselinum crispum	part of a conserved DNA module involved in light responsiveness
Ft_chitinaseIII-3	Box 4	ATTAAT	1670	6	-	Petroselinum crispum	part of a conserved DNA module involved in light responsiveness
Ft_chitinaseV-5	Box 4	ATTAAT	1683	6	-	Petroselinum crispum	part of a conserved DNA module involved in light responsiveness
Ft_chitinaseIV-1	Box 4	ATTAAT	1532	6	-	Petroselinum crispum	part of a conserved DNA module involved in light responsiveness
Ft_chitinaseIV-1	Box 4	ATTAAT	1536	6	-	Petroselinum crispum	part of a conserved DNA module involved in light responsiveness
Ft_chitinaseIV-1	Box 4	ATTAAT	1811	6	-	Petroselinum crispum	part of a conserved DNA module involved in light responsiveness
Ft_chitinaseIV-1	Box 4	ATTAAT	1876	6	-	Petroselinum crispum	part of a conserved DNA module involved in light responsiveness
Ft_chitinaseIV-2	Box 4	ATTAAT	30	6	+	Petroselinum crispum	part of a conserved DNA module involved in light responsiveness
Ft_chitinaseIV-2	Box 4	ATTAAT	857	6	+	Petroselinum crispum	part of a conserved DNA module involved in light responsiveness
Ft_chitinaseIV-2	Box 4	ATTAAT	1001	6	-	Petroselinum crispum	part of a conserved DNA module involved in light responsiveness
Ft_chitinaseIV-3	Box 4	ATTAAT	402	6	+	Petroselinum crispum	part of a conserved DNA module involved in light responsiveness
Ft_chitinaseIV-3	Box 4	ATTAAT	454	6	+	Petroselinum crispum	part of a conserved DNA module involved in light responsiveness
Ft_chitinaseIV-3	Box 4	ATTAAT	1534	6	-	Petroselinum crispum	part of a conserved DNA module involved in light responsiveness
Ft_chitinaseIV-3	Box 4	ATTAAT	1815	6	-	Petroselinum crispum	part of a conserved DNA module involved in light responsiveness
Ft_chitinaseIV-3	Box 4	ATTAAT	1959	6	-	Petroselinum crispum	part of a conserved DNA module involved in light responsiveness
Ft_chitinaseIV-4	Box 4	ATTAAT	1260	6	-	Petroselinum crispum	part of a conserved DNA module involved in light responsiveness
Ft_chitinaseIV-5	Box 4	ATTAAT	169	6	+	Petroselinum crispum	part of a conserved DNA module involved in light responsiveness
Ft_chitinaseIV-5	Box 4	ATTAAT	781	6	+	Petroselinum crispum	part of a conserved DNA module involved in light responsiveness
Ft_chitinaseIV-5	Box 4	ATTAAT	884	6	+	Petroselinum crispum	part of a conserved DNA module involved in light responsiveness
Ft_chitinaseIV-5	Box 4	ATTAAT	1294	6	-	Petroselinum crispum	part of a conserved DNA module involved in light responsiveness
Ft_chitinaseIV-6	Box 4	ATTAAT	943	6	+	Petroselinum crispum	part of a conserved DNA module involved in light responsiveness
Ft_chitinaseIV-6	Box 4	ATTAAT	1072	6	-	Petroselinum crispum	part of a conserved DNA module involved in light responsiveness
Ft_chitinaseIV-6	Box 4	ATTAAT	1220	6	-	Petroselinum crispum	part of a conserved DNA module involved in light responsiveness
Ft_chitinaseIV-6	Box 4	ATTAAT	1317	6	-	Petroselinum crispum	part of a conserved DNA module involved in light responsiveness
Ft_chitinaseIV-7	Box 4	ATTAAT	654	6	+	Petroselinum crispum	part of a conserved DNA module involved in light responsiveness
Ft_chitinaseIV-7	Box 4	ATTAAT	721	6	+	Petroselinum crispum	part of a conserved DNA module involved in light responsiveness
Ft_chitinaseIV-7	Box 4	ATTAAT	738	6	+	Petroselinum crispum	part of a conserved DNA module involved in light responsiveness
Ft_chitinaseIV-7	Box 4	ATTAAT	1122	6	-	Petroselinum crispum	part of a conserved DNA module involved in light responsiveness
Ft_chitinaseIV-7	Box 4	ATTAAT	1407	6	-	Petroselinum crispum	part of a conserved DNA module involved in light responsiveness
Ft_chitinaseIV-8	Box 4	ATTAAT	1331	6	-	Petroselinum crispum	part of a conserved DNA module involved in light responsiveness
Ft_chitinaseIV-9	Box 4	ATTAAT	1851	6	-	Petroselinum crispum	part of a conserved DNA module involved in light responsiveness
Ft_chitinaseIV-10	Box 4	ATTAAT	872	6	+	Petroselinum crispum	part of a conserved DNA module involved in light responsiveness
Ft_chitinaseIV-10	Box 4	ATTAAT	938	6	+	Petroselinum crispum	part of a conserved DNA module involved in light responsiveness
Ft_chitinaseIV-10	Box 4	ATTAAT	1092	6	-	Petroselinum crispum	part of a conserved DNA module involved in light responsiveness
Ft_chitinaseIV-10	Box 4	ATTAAT	1166	6	-	Petroselinum crispum	part of a conserved DNA module involved in light responsiveness
Ft_chitinaseIV-10	Box 4	ATTAAT	1205	6	-	Petroselinum crispum	part of a conserved DNA module involved in light responsiveness
Ft_chitinaseIV-10	Box 4	ATTAAT	1345	6	-	Petroselinum crispum	part of a conserved DNA module involved in light responsiveness
Ft_chitinaseIII-4	Box 4	ATTAAT	1447	6	-	Petroselinum crispum	part of a conserved DNA module involved in light responsiveness
Ft_chitinaseIV-11	Box 4	ATTAAT	525	6	+	Petroselinum crispum	part of a conserved DNA module involved in light responsiveness
Ft_chitinaseIV-11	Box 4	ATTAAT	618	6	+	Petroselinum crispum	part of a conserved DNA module involved in light responsiveness
Ft_chitinaseIV-11	Box 4	ATTAAT	1312	6	-	Petroselinum crispum	part of a conserved DNA module involved in light responsiveness
Ft_chitinaseV-7	Box 4	ATTAAT	1954	6	-	Petroselinum crispum	part of a conserved DNA module involved in light responsiveness
Ft_chitinaseV-8	Box 4	ATTAAT	454	6	+	Petroselinum crispum	part of a conserved DNA module involved in light responsiveness
Ft_chitinaseV-8	Box 4	ATTAAT	1048	6	-	Petroselinum crispum	part of a conserved DNA module involved in light responsiveness
Ft_chitinaseV-9	Box 4	ATTAAT	16	6	+	Petroselinum crispum	part of a conserved DNA module involved in light responsiveness
Ft_chitinaseIV-12	Box 4	ATTAAT	912	6	+	Petroselinum crispum	part of a conserved DNA module involved in light responsiveness
Ft_chitinaseIV-12	Box 4	ATTAAT	1359	6	-	Petroselinum crispum	part of a conserved DNA module involved in light responsiveness
Ft_chitinaseIV-12	Box 4	ATTAAT	1542	6	-	Petroselinum crispum	part of a conserved DNA module involved in light responsiveness
Ft_chitinaseIV-12	Box 4	ATTAAT	1870	6	-	Petroselinum crispum	part of a conserved DNA module involved in light responsiveness
Ft_chitinaseII-1	Box II	CCACGTGGC	1349	9	-	Petroselinum crispum	part of a light responsive element
Ft_chitinaseII-1	Box II	CCACGTGGC	1350	9	+	Petroselinum crispum	part of a light responsive element
Ft_chitinaseIV-1	Box II	ACACGTAGA	432	9	-	Arabidopsis thaliana	part of a light responsive element
Ft_chitinaseV-8	Box III	atCATTTTCACt	5	11	+	Pisum sativum	protein binding site
Ft_chitinaseIV-1	box S	AGCCACC	652	7	+	Arabidopsis thaliana
Ft_chitinaseIV-2	box S	AGCCACC	841	7	-	Arabidopsis thaliana
Ft_chitinaseV-1	CAAT-box	CAAT	10	4	+	Nicotiana glutinosa
Ft_chitinaseV-1	CAAT-box	CAAT	180	4	+	Nicotiana glutinosa
Ft_chitinaseV-1	CAAT-box	CAAT	250	4	+	Nicotiana glutinosa
Ft_chitinaseV-1	CAAT-box	CAAT	320	4	+	Nicotiana glutinosa
Ft_chitinaseV-1	CAAT-box	CAAT	466	4	+	Nicotiana glutinosa
Ft_chitinaseV-1	CAAT-box	CAAT	477	4	+	Nicotiana glutinosa
Ft_chitinaseV-1	CAAT-box	CCAAT	550	5	+	Arabidopsis thaliana	common cis-acting element in promoter and enhancer regions
Ft_chitinaseV-1	CAAT-box	CAAT	551	4	+	Nicotiana glutinosa
Ft_chitinaseV-1	CAAT-box	CAAT	690	4	+	Nicotiana glutinosa
Ft_chitinaseV-1	CAAT-box	CAAT	1021	4	-	Nicotiana glutinosa
Ft_chitinaseV-1	CAAT-box	CAAT	1047	4	-	Nicotiana glutinosa
Ft_chitinaseV-1	CAAT-box	CAAT	1091	4	-	Nicotiana glutinosa
Ft_chitinaseV-1	CAAT-box	CAAT	1172	4	+	Nicotiana glutinosa
Ft_chitinaseV-1	CAAT-box	CAAAT	1226	5	+	Pisum sativum	common cis-acting element in promoter and enhancer regions
Ft_chitinaseV-1	CAAT-box	CAAAT	1259	5	+	Pisum sativum	common cis-acting element in promoter and enhancer regions
Ft_chitinaseV-1	CAAT-box	CCAAT	1264	5	-	Arabidopsis thaliana	common cis-acting element in promoter and enhancer regions
Ft_chitinaseV-1	CAAT-box	CAAT	1292	4	-	Nicotiana glutinosa
Ft_chitinaseV-1	CAAT-box	CCAAT	1310	5	+	Arabidopsis thaliana	common cis-acting element in promoter and enhancer regions
Ft_chitinaseV-1	CAAT-box	CAAT	1311	4	+	Nicotiana glutinosa
Ft_chitinaseV-1	CAAT-box	CCAAT	1333	5	-	Arabidopsis thaliana	common cis-acting element in promoter and enhancer regions
Ft_chitinaseV-1	CAAT-box	CAAT	1410	4	-	Nicotiana glutinosa
Ft_chitinaseV-1	CAAT-box	CAAT	1476	4	+	Nicotiana glutinosa
Ft_chitinaseV-1	CAAT-box	CCAAT	1547	5	+	Arabidopsis thaliana	common cis-acting element in promoter and enhancer regions
Ft_chitinaseV-1	CAAT-box	CAAT	1548	4	+	Nicotiana glutinosa
Ft_chitinaseV-1	CAAT-box	CAAAT	1558	5	+	Pisum sativum	common cis-acting element in promoter and enhancer regions
Ft_chitinaseV-1	CAAT-box	CAAT	1568	4	-	Nicotiana glutinosa
Ft_chitinaseV-1	CAAT-box	CCAAT	1588	5	-	Arabidopsis thaliana	common cis-acting element in promoter and enhancer regions
Ft_chitinaseV-1	CAAT-box	CAAT	1611	4	-	Nicotiana glutinosa
Ft_chitinaseV-1	CAAT-box	CAAT	1709	4	+	Nicotiana glutinosa
Ft_chitinaseV-1	CAAT-box	CAAAT	1745	5	+	Pisum sativum	common cis-acting element in promoter and enhancer regions
Ft_chitinaseV-1	CAAT-box	CAAT	1758	4	+	Nicotiana glutinosa
Ft_chitinaseV-1	CAAT-box	CAAT	1764	4	+	Nicotiana glutinosa
Ft_chitinaseV-1	CAAT-box	CAAT	1911	4	+	Nicotiana glutinosa
Ft_chitinaseV-1	CAAT-box	CAAT	1957	4	-	Nicotiana glutinosa
Ft_chitinaseV-1	CAAT-box	CAAT	1963	4	+	Nicotiana glutinosa
Ft_chitinaseV-1	CAAT-box	CAAAT	1988	5	+	Pisum sativum	common cis-acting element in promoter and enhancer regions
Ft_chitinaseV-1	CAAT-box	CCAAT	1991	5	-	Arabidopsis thaliana	common cis-acting element in promoter and enhancer regions
Ft_chitinaseV-2	CAAT-box	CAAAT	162	5	-	Pisum sativum	common cis-acting element in promoter and enhancer regions
Ft_chitinaseV-2	CAAT-box	CAAAT	195	5	+	Pisum sativum	common cis-acting element in promoter and enhancer regions
Ft_chitinaseV-2	CAAT-box	CAAT	257	4	-	Nicotiana glutinosa
Ft_chitinaseV-2	CAAT-box	CAAT	261	4	+	Nicotiana glutinosa
Ft_chitinaseV-2	CAAT-box	CAAT	265	4	+	Nicotiana glutinosa
Ft_chitinaseV-2	CAAT-box	CAAT	293	4	+	Nicotiana glutinosa
Ft_chitinaseV-2	CAAT-box	CAAAT	356	5	+	Pisum sativum	common cis-acting element in promoter and enhancer regions
Ft_chitinaseV-2	CAAT-box	CCAAT	374	5	+	Arabidopsis thaliana	common cis-acting element in promoter and enhancer regions
Ft_chitinaseV-2	CAAT-box	CAAT	375	4	+	Nicotiana glutinosa
Ft_chitinaseV-2	CAAT-box	CAAT	397	4	+	Nicotiana glutinosa
Ft_chitinaseV-2	CAAT-box	CAAT	423	4	+	Nicotiana glutinosa
Ft_chitinaseV-2	CAAT-box	CAAT	494	4	+	Nicotiana glutinosa
Ft_chitinaseV-2	CAAT-box	CCAAT	564	5	+	Arabidopsis thaliana	common cis-acting element in promoter and enhancer regions
Ft_chitinaseV-2	CAAT-box	CAAT	565	4	+	Nicotiana glutinosa
Ft_chitinaseV-2	CAAT-box	CAAT	609	4	-	Nicotiana glutinosa
Ft_chitinaseV-2	CAAT-box	CAAT	708	4	+	Nicotiana glutinosa
Ft_chitinaseV-2	CAAT-box	CAAT	710	4	-	Nicotiana glutinosa
Ft_chitinaseV-2	CAAT-box	CAAT	762	4	+	Nicotiana glutinosa
Ft_chitinaseV-2	CAAT-box	CAAT	786	4	+	Nicotiana glutinosa
Ft_chitinaseV-2	CAAT-box	CAAT	879	4	+	Nicotiana glutinosa
Ft_chitinaseV-2	CAAT-box	CCAAT	887	5	+	Arabidopsis thaliana	common cis-acting element in promoter and enhancer regions
Ft_chitinaseV-2	CAAT-box	CAAT	888	4	+	Nicotiana glutinosa
Ft_chitinaseV-2	CAAT-box	CCAAT	900	5	+	Arabidopsis thaliana	common cis-acting element in promoter and enhancer regions
Ft_chitinaseV-2	CAAT-box	CAAT	901	4	+	Nicotiana glutinosa
Ft_chitinaseV-2	CAAT-box	CAAT	1041	4	+	Nicotiana glutinosa
Ft_chitinaseV-2	CAAT-box	CAAT	1095	4	+	Nicotiana glutinosa
Ft_chitinaseV-2	CAAT-box	CAAT	1127	4	-	Nicotiana glutinosa
Ft_chitinaseV-2	CAAT-box	CAAAT	1182	5	-	Pisum sativum	common cis-acting element in promoter and enhancer regions
Ft_chitinaseV-2	CAAT-box	CAAT	1354	4	+	Nicotiana glutinosa
Ft_chitinaseV-2	CAAT-box	CAAT	1440	4	-	Nicotiana glutinosa
Ft_chitinaseV-2	CAAT-box	CAAT	1454	4	+	Nicotiana glutinosa
Ft_chitinaseV-2	CAAT-box	CAAAT	1473	5	-	Pisum sativum	common cis-acting element in promoter and enhancer regions
Ft_chitinaseV-2	CAAT-box	CAAT	1781	4	-	Nicotiana glutinosa
Ft_chitinaseV-2	CAAT-box	CCAAT	1934	5	+	Arabidopsis thaliana	common cis-acting element in promoter and enhancer regions
Ft_chitinaseV-2	CAAT-box	CAAT	1935	4	+	Nicotiana glutinosa
Ft_chitinaseV-2	CAAT-box	CCAAT	1954	5	+	Arabidopsis thaliana	common cis-acting element in promoter and enhancer regions
Ft_chitinaseV-2	CAAT-box	CAAT	1955	4	+	Nicotiana glutinosa
Ft_chitinaseII-1	CAAT-box	CAAAT	3	5	+	Pisum sativum	common cis-acting element in promoter and enhancer regions
Ft_chitinaseII-1	CAAT-box	CAAT	18	4	-	Nicotiana glutinosa
Ft_chitinaseII-1	CAAT-box	CAAT	184	4	+	Nicotiana glutinosa
Ft_chitinaseII-1	CAAT-box	CAAAT	247	5	+	Pisum sativum	common cis-acting element in promoter and enhancer regions
Ft_chitinaseII-1	CAAT-box	CAAAT	329	5	+	Pisum sativum	common cis-acting element in promoter and enhancer regions
Ft_chitinaseII-1	CAAT-box	CCAAT	345	5	+	Arabidopsis thaliana	common cis-acting element in promoter and enhancer regions
Ft_chitinaseII-1	CAAT-box	CAAT	346	4	+	Nicotiana glutinosa
Ft_chitinaseII-1	CAAT-box	CAAAT	390	5	+	Pisum sativum	common cis-acting element in promoter and enhancer regions
Ft_chitinaseII-1	CAAT-box	CAAAT	441	5	+	Pisum sativum	common cis-acting element in promoter and enhancer regions
Ft_chitinaseII-1	CAAT-box	CAAAT	453	5	+	Pisum sativum	common cis-acting element in promoter and enhancer regions
Ft_chitinaseII-1	CAAT-box	CAAT	456	4	-	Nicotiana glutinosa
Ft_chitinaseII-1	CAAT-box	CAAT	466	4	+	Nicotiana glutinosa
Ft_chitinaseII-1	CAAT-box	CAAAT	470	5	+	Pisum sativum	common cis-acting element in promoter and enhancer regions
Ft_chitinaseII-1	CAAT-box	CAAT	476	4	-	Nicotiana glutinosa
Ft_chitinaseII-1	CAAT-box	CAAAT	493	5	+	Pisum sativum	common cis-acting element in promoter and enhancer regions
Ft_chitinaseII-1	CAAT-box	CAAT	511	4	+	Nicotiana glutinosa
Ft_chitinaseII-1	CAAT-box	CAAAT	568	5	-	Pisum sativum	common cis-acting element in promoter and enhancer regions
Ft_chitinaseII-1	CAAT-box	CCAAT	621	5	+	Arabidopsis thaliana	common cis-acting element in promoter and enhancer regions
Ft_chitinaseII-1	CAAT-box	CAAT	622	4	+	Nicotiana glutinosa
Ft_chitinaseII-1	CAAT-box	CAAT	663	4	-	Nicotiana glutinosa
Ft_chitinaseII-1	CAAT-box	CAAT	825	4	+	Nicotiana glutinosa
Ft_chitinaseII-1	CAAT-box	CAAAT	881	5	-	Pisum sativum	common cis-acting element in promoter and enhancer regions
Ft_chitinaseII-1	CAAT-box	CAAT	977	4	-	Nicotiana glutinosa
Ft_chitinaseII-1	CAAT-box	CAAAT	1135	5	+	Pisum sativum	common cis-acting element in promoter and enhancer regions
Ft_chitinaseII-1	CAAT-box	CAAT	1138	4	-	Nicotiana glutinosa
Ft_chitinaseII-1	CAAT-box	CAAT	1182	4	+	Nicotiana glutinosa
Ft_chitinaseII-1	CAAT-box	CAAT	1196	4	-	Nicotiana glutinosa
Ft_chitinaseII-1	CAAT-box	CAAT	1237	4	-	Nicotiana glutinosa
Ft_chitinaseII-1	CAAT-box	CCAAT	1275	5	+	Arabidopsis thaliana	common cis-acting element in promoter and enhancer regions
Ft_chitinaseII-1	CAAT-box	CAAT	1276	4	+	Nicotiana glutinosa
Ft_chitinaseII-1	CAAT-box	CAAAT	1374	5	-	Pisum sativum	common cis-acting element in promoter and enhancer regions
Ft_chitinaseII-1	CAAT-box	CCAAT	1436	5	-	Arabidopsis thaliana	common cis-acting element in promoter and enhancer regions
Ft_chitinaseII-1	CAAT-box	CAAAT	1503	5	-	Pisum sativum	common cis-acting element in promoter and enhancer regions
Ft_chitinaseII-1	CAAT-box	CAAAT	1576	5	-	Pisum sativum	common cis-acting element in promoter and enhancer regions
Ft_chitinaseII-1	CAAT-box	CAAT	1605	4	-	Nicotiana glutinosa
Ft_chitinaseII-1	CAAT-box	CAAT	1700	4	+	Nicotiana glutinosa
Ft_chitinaseII-1	CAAT-box	CAAAT	1898	5	-	Pisum sativum	common cis-acting element in promoter and enhancer regions
Ft_chitinaseII-1	CAAT-box	CAAT	1915	4	-	Nicotiana glutinosa
Ft_chitinaseII-1	CAAT-box	CAAAT	1950	5	-	Pisum sativum	common cis-acting element in promoter and enhancer regions
Ft_chitinaseV-3	CAAT-box	CAAAT	10	5	-	Pisum sativum	common cis-acting element in promoter and enhancer regions
Ft_chitinaseV-3	CAAT-box	CAAAT	247	5	+	Pisum sativum	common cis-acting element in promoter and enhancer regions
Ft_chitinaseV-3	CAAT-box	CAAT	252	4	+	Nicotiana glutinosa
Ft_chitinaseV-3	CAAT-box	CAAT	449	4	+	Nicotiana glutinosa
Ft_chitinaseV-3	CAAT-box	CAAAT	498	5	+	Pisum sativum	common cis-acting element in promoter and enhancer regions
Ft_chitinaseV-3	CAAT-box	CAAT	601	4	+	Nicotiana glutinosa
Ft_chitinaseV-3	CAAT-box	CAAAT	633	5	-	Pisum sativum	common cis-acting element in promoter and enhancer regions
Ft_chitinaseV-3	CAAT-box	CAAT	657	4	+	Nicotiana glutinosa
Ft_chitinaseV-3	CAAT-box	CAAAT	662	5	+	Pisum sativum	common cis-acting element in promoter and enhancer regions
Ft_chitinaseV-3	CAAT-box	CAAAT	721	5	+	Pisum sativum	common cis-acting element in promoter and enhancer regions
Ft_chitinaseV-3	CAAT-box	CAAT	843	4	-	Nicotiana glutinosa
Ft_chitinaseV-3	CAAT-box	CAAT	875	4	-	Nicotiana glutinosa
Ft_chitinaseV-3	CAAT-box	CAAT	946	4	-	Nicotiana glutinosa
Ft_chitinaseV-3	CAAT-box	CCAAT	982	5	+	Arabidopsis thaliana	common cis-acting element in promoter and enhancer regions
Ft_chitinaseV-3	CAAT-box	CAAT	983	4	+	Nicotiana glutinosa
Ft_chitinaseV-3	CAAT-box	CAAT	1095	4	-	Nicotiana glutinosa
Ft_chitinaseV-3	CAAT-box	CAAT	1131	4	-	Nicotiana glutinosa
Ft_chitinaseV-3	CAAT-box	CAAT	1201	4	-	Nicotiana glutinosa
Ft_chitinaseV-3	CAAT-box	CAAT	1254	4	+	Nicotiana glutinosa
Ft_chitinaseV-3	CAAT-box	CCAAT	1256	5	-	Arabidopsis thaliana	common cis-acting element in promoter and enhancer regions
Ft_chitinaseV-3	CAAT-box	CCAAT	1286	5	+	Arabidopsis thaliana	common cis-acting element in promoter and enhancer regions
Ft_chitinaseV-3	CAAT-box	CAAT	1287	4	+	Nicotiana glutinosa
Ft_chitinaseV-3	CAAT-box	CAAAT	1373	5	-	Pisum sativum	common cis-acting element in promoter and enhancer regions
Ft_chitinaseV-3	CAAT-box	CAAT	1533	4	-	Nicotiana glutinosa
Ft_chitinaseV-3	CAAT-box	CAAT	1544	4	-	Nicotiana glutinosa
Ft_chitinaseV-3	CAAT-box	CAAAT	1646	5	-	Pisum sativum	common cis-acting element in promoter and enhancer regions
Ft_chitinaseV-3	CAAT-box	CAAT	1701	4	-	Nicotiana glutinosa
Ft_chitinaseV-3	CAAT-box	CAAAT	1715	5	-	Pisum sativum	common cis-acting element in promoter and enhancer regions
Ft_chitinaseV-3	CAAT-box	CAAAT	1799	5	+	Pisum sativum	common cis-acting element in promoter and enhancer regions
Ft_chitinaseV-3	CAAT-box	CAAT	1830	4	-	Nicotiana glutinosa
Ft_chitinaseV-3	CAAT-box	CAAAT	1858	5	+	Pisum sativum	common cis-acting element in promoter and enhancer regions
Ft_chitinaseV-3	CAAT-box	CAAAT	1889	5	-	Pisum sativum	common cis-acting element in promoter and enhancer regions
Ft_chitinaseV-3	CAAT-box	CAAT	1981	4	+	Nicotiana glutinosa
Ft_chitinaseV-3	CAAT-box	CCAAT	1993	5	+	Arabidopsis thaliana	common cis-acting element in promoter and enhancer regions
Ft_chitinaseV-3	CAAT-box	CAAT	1994	4	+	Nicotiana glutinosa
Ft_chitinaseV-3	CAAT-box	CAAT	1996	4	-	Nicotiana glutinosa
Ft_chitinaseV-4	CAAT-box	CAAT	43	4	-	Nicotiana glutinosa
Ft_chitinaseV-4	CAAT-box	CAAT	124	4	+	Nicotiana glutinosa
Ft_chitinaseV-4	CAAT-box	CAAT	134	4	-	Nicotiana glutinosa
Ft_chitinaseV-4	CAAT-box	CAAT	267	4	-	Nicotiana glutinosa
Ft_chitinaseV-4	CAAT-box	CAAT	337	4	-	Nicotiana glutinosa
Ft_chitinaseV-4	CAAT-box	CAAT	376	4	+	Nicotiana glutinosa
Ft_chitinaseV-4	CAAT-box	CAAT	487	4	+	Nicotiana glutinosa
Ft_chitinaseV-4	CAAT-box	CAAT	497	4	+	Nicotiana glutinosa
Ft_chitinaseV-4	CAAT-box	CAAT	578	4	+	Nicotiana glutinosa
Ft_chitinaseV-4	CAAT-box	CAAAT	591	5	+	Pisum sativum	common cis-acting element in promoter and enhancer regions
Ft_chitinaseV-4	CAAT-box	CAAT	615	4	-	Nicotiana glutinosa
Ft_chitinaseV-4	CAAT-box	CAAAT	643	5	+	Pisum sativum	common cis-acting element in promoter and enhancer regions
Ft_chitinaseV-4	CAAT-box	CAAT	698	4	-	Nicotiana glutinosa
Ft_chitinaseV-4	CAAT-box	CAAT	721	4	-	Nicotiana glutinosa
Ft_chitinaseV-4	CAAT-box	CAAT	750	4	+	Nicotiana glutinosa
Ft_chitinaseV-4	CAAT-box	CCAAT	799	5	+	Arabidopsis thaliana	common cis-acting element in promoter and enhancer regions
Ft_chitinaseV-4	CAAT-box	CAAT	800	4	+	Nicotiana glutinosa
Ft_chitinaseV-4	CAAT-box	CAAT	832	4	+	Nicotiana glutinosa
Ft_chitinaseV-4	CAAT-box	CAAT	894	4	-	Nicotiana glutinosa
Ft_chitinaseV-4	CAAT-box	CAAT	898	4	-	Nicotiana glutinosa
Ft_chitinaseV-4	CAAT-box	CAAAT	989	5	-	Pisum sativum	common cis-acting element in promoter and enhancer regions
Ft_chitinaseV-4	CAAT-box	CAAT	1129	4	-	Nicotiana glutinosa
Ft_chitinaseV-4	CAAT-box	CAAT	1144	4	+	Nicotiana glutinosa
Ft_chitinaseV-4	CAAT-box	CAAT	1199	4	-	Nicotiana glutinosa
Ft_chitinaseV-4	CAAT-box	CAAT	1303	4	+	Nicotiana glutinosa
Ft_chitinaseV-4	CAAT-box	CAAT	1354	4	-	Nicotiana glutinosa
Ft_chitinaseV-4	CAAT-box	CAAAT	1366	5	+	Pisum sativum	common cis-acting element in promoter and enhancer regions
Ft_chitinaseV-4	CAAT-box	CAAT	1407	4	+	Nicotiana glutinosa
Ft_chitinaseV-4	CAAT-box	CAAAT	1558	5	+	Pisum sativum	common cis-acting element in promoter and enhancer regions
Ft_chitinaseV-4	CAAT-box	CAAT	1715	4	+	Nicotiana glutinosa
Ft_chitinaseV-4	CAAT-box	CAAT	1823	4	+	Nicotiana glutinosa
Ft_chitinaseIII-1	CAAT-box	AGCTCAATTTCA	70	11	-	Daucus carota	common cis-acting element in promoter and enhancer regions
Ft_chitinaseIII-1	CAAT-box	CAAT	74	4	-	Nicotiana glutinosa
Ft_chitinaseIII-1	CAAT-box	CAAT	130	4	-	Nicotiana glutinosa
Ft_chitinaseIII-1	CAAT-box	CAAT	134	4	-	Nicotiana glutinosa
Ft_chitinaseIII-1	CAAT-box	CAAT	216	4	-	Nicotiana glutinosa
Ft_chitinaseIII-1	CAAT-box	CAAAT	281	5	+	Pisum sativum	common cis-acting element in promoter and enhancer regions
Ft_chitinaseIII-1	CAAT-box	CAAAT	299	5	+	Pisum sativum	common cis-acting element in promoter and enhancer regions
Ft_chitinaseIII-1	CAAT-box	CCAAT	310	5	-	Arabidopsis thaliana	common cis-acting element in promoter and enhancer regions
Ft_chitinaseIII-1	CAAT-box	CAAT	371	4	+	Nicotiana glutinosa
Ft_chitinaseIII-1	CAAT-box	CAAAT	380	5	+	Pisum sativum	common cis-acting element in promoter and enhancer regions
Ft_chitinaseIII-1	CAAT-box	CAAAT	411	5	+	Pisum sativum	common cis-acting element in promoter and enhancer regions
Ft_chitinaseIII-1	CAAT-box	CCAAT	454	5	+	Arabidopsis thaliana	common cis-acting element in promoter and enhancer regions
Ft_chitinaseIII-1	CAAT-box	CAAT	455	4	+	Nicotiana glutinosa
Ft_chitinaseIII-1	CAAT-box	CAAT	491	4	+	Nicotiana glutinosa
Ft_chitinaseIII-1	CAAT-box	CAAT	499	4	-	Nicotiana glutinosa
Ft_chitinaseIII-1	CAAT-box	CAAAT	563	5	+	Pisum sativum	common cis-acting element in promoter and enhancer regions
Ft_chitinaseIII-1	CAAT-box	CCCAATTT	579	8	+	Arabidopsis thaliana	common cis-acting element in promoter and enhancer regions
Ft_chitinaseIII-1	CAAT-box	CCAAT	580	5	+	Arabidopsis thaliana	common cis-acting element in promoter and enhancer regions
Ft_chitinaseIII-1	CAAT-box	CAAT	581	4	+	Nicotiana glutinosa
Ft_chitinaseIII-1	CAAT-box	CAAT	605	4	+	Nicotiana glutinosa
Ft_chitinaseIII-1	CAAT-box	CAAAT	619	5	+	Pisum sativum	common cis-acting element in promoter and enhancer regions
Ft_chitinaseIII-1	CAAT-box	CAAAT	728	5	-	Pisum sativum	common cis-acting element in promoter and enhancer regions
Ft_chitinaseIII-1	CAAT-box	CAAT	773	4	+	Nicotiana glutinosa
Ft_chitinaseIII-1	CAAT-box	CAAAT	784	5	+	Pisum sativum	common cis-acting element in promoter and enhancer regions
Ft_chitinaseIII-1	CAAT-box	CAAT	789	4	+	Nicotiana glutinosa
Ft_chitinaseIII-1	CAAT-box	CAAAT	791	5	-	Pisum sativum	common cis-acting element in promoter and enhancer regions
Ft_chitinaseIII-1	CAAT-box	CCAAT	851	5	-	Arabidopsis thaliana	common cis-acting element in promoter and enhancer regions
Ft_chitinaseIII-1	CAAT-box	CAAAT	893	5	-	Pisum sativum	common cis-acting element in promoter and enhancer regions
Ft_chitinaseIII-1	CAAT-box	CAAT	904	4	+	Nicotiana glutinosa
Ft_chitinaseIII-1	CAAT-box	CCAAT	1007	5	-	Arabidopsis thaliana	common cis-acting element in promoter and enhancer regions
Ft_chitinaseIII-1	CAAT-box	CAAAT	1089	5	-	Pisum sativum	common cis-acting element in promoter and enhancer regions
Ft_chitinaseIII-1	CAAT-box	CAAT	1096	4	-	Nicotiana glutinosa
Ft_chitinaseIII-1	CAAT-box	CAAAT	1169	5	+	Pisum sativum	common cis-acting element in promoter and enhancer regions
Ft_chitinaseIII-1	CAAT-box	CAAAT	1223	5	-	Pisum sativum	common cis-acting element in promoter and enhancer regions
Ft_chitinaseIII-1	CAAT-box	CAAAT	1287	5	+	Pisum sativum	common cis-acting element in promoter and enhancer regions
Ft_chitinaseIII-1	CAAT-box	CAAT	1315	4	-	Nicotiana glutinosa
Ft_chitinaseIII-1	CAAT-box	CAAT	1342	4	+	Nicotiana glutinosa
Ft_chitinaseIII-1	CAAT-box	CCAAT	1344	5	-	Arabidopsis thaliana	common cis-acting element in promoter and enhancer regions
Ft_chitinaseIII-1	CAAT-box	CAAAT	1363	5	+	Pisum sativum	common cis-acting element in promoter and enhancer regions
Ft_chitinaseIII-1	CAAT-box	CAAAT	1380	5	+	Pisum sativum	common cis-acting element in promoter and enhancer regions
Ft_chitinaseIII-1	CAAT-box	CAAT	1391	4	+	Nicotiana glutinosa
Ft_chitinaseIII-1	CAAT-box	CAAT	1435	4	-	Nicotiana glutinosa
Ft_chitinaseIII-1	CAAT-box	CAAT	1605	4	-	Nicotiana glutinosa
Ft_chitinaseIII-1	CAAT-box	CAAAT	1704	5	+	Pisum sativum	common cis-acting element in promoter and enhancer regions
Ft_chitinaseIII-1	CAAT-box	CAAT	1817	4	-	Nicotiana glutinosa
Ft_chitinaseIII-1	CAAT-box	CAAT	1843	4	+	Nicotiana glutinosa
Ft_chitinaseIII-2	CAAT-box	CAAT	52	4	+	Nicotiana glutinosa
Ft_chitinaseIII-2	CAAT-box	CAAAT	58	5	+	Pisum sativum	common cis-acting element in promoter and enhancer regions
Ft_chitinaseIII-2	CAAT-box	CCAAT	140	5	+	Arabidopsis thaliana	common cis-acting element in promoter and enhancer regions
Ft_chitinaseIII-2	CAAT-box	CAAT	141	4	+	Nicotiana glutinosa
Ft_chitinaseIII-2	CAAT-box	CAAT	244	4	-	Nicotiana glutinosa
Ft_chitinaseIII-2	CAAT-box	CAAAT	254	5	+	Pisum sativum	common cis-acting element in promoter and enhancer regions
Ft_chitinaseIII-2	CAAT-box	CCAAT	296	5	+	Arabidopsis thaliana	common cis-acting element in promoter and enhancer regions
Ft_chitinaseIII-2	CAAT-box	CAAT	297	4	+	Nicotiana glutinosa
Ft_chitinaseIII-2	CAAT-box	CAAAT	356	5	+	Pisum sativum	common cis-acting element in promoter and enhancer regions
Ft_chitinaseIII-2	CAAT-box	CAAT	359	4	-	Nicotiana glutinosa
Ft_chitinaseIII-2	CAAT-box	CAAAT	363	5	-	Pisum sativum	common cis-acting element in promoter and enhancer regions
Ft_chitinaseIII-2	CAAT-box	CAAT	375	4	-	Nicotiana glutinosa
Ft_chitinaseIII-2	CAAT-box	CAAAT	419	5	+	Pisum sativum	common cis-acting element in promoter and enhancer regions
Ft_chitinaseIII-2	CAAT-box	CAAAT	528	5	-	Pisum sativum	common cis-acting element in promoter and enhancer regions
Ft_chitinaseIII-2	CAAT-box	CAAT	543	4	-	Nicotiana glutinosa
Ft_chitinaseIII-2	CAAT-box	CCCAATTT	565	8	-	Arabidopsis thaliana	common cis-acting element in promoter and enhancer regions
Ft_chitinaseIII-2	CAAT-box	CCAAT	567	5	-	Arabidopsis thaliana	common cis-acting element in promoter and enhancer regions
Ft_chitinaseIII-2	CAAT-box	CAAAT	584	5	-	Pisum sativum	common cis-acting element in promoter and enhancer regions
Ft_chitinaseIII-2	CAAT-box	CAAT	649	4	+	Nicotiana glutinosa
Ft_chitinaseIII-2	CAAT-box	CAAT	657	4	-	Nicotiana glutinosa
Ft_chitinaseIII-2	CAAT-box	CCAAT	693	5	-	Arabidopsis thaliana	common cis-acting element in promoter and enhancer regions
Ft_chitinaseIII-2	CAAT-box	CAAAT	736	5	-	Pisum sativum	common cis-acting element in promoter and enhancer regions
Ft_chitinaseIII-2	CAAT-box	CAAAT	767	5	-	Pisum sativum	common cis-acting element in promoter and enhancer regions
Ft_chitinaseIII-2	CAAT-box	CAAT	777	4	-	Nicotiana glutinosa
Ft_chitinaseIII-2	CAAT-box	CCAAT	837	5	+	Arabidopsis thaliana	common cis-acting element in promoter and enhancer regions
Ft_chitinaseIII-2	CAAT-box	CAAT	838	4	+	Nicotiana glutinosa
Ft_chitinaseIII-2	CAAT-box	CAAAT	848	5	-	Pisum sativum	common cis-acting element in promoter and enhancer regions
Ft_chitinaseIII-2	CAAT-box	CAAAT	866	5	-	Pisum sativum	common cis-acting element in promoter and enhancer regions
Ft_chitinaseIII-2	CAAT-box	CAAT	932	4	+	Nicotiana glutinosa
Ft_chitinaseIII-2	CAAT-box	CAAT	1014	4	+	Nicotiana glutinosa
Ft_chitinaseIII-2	CAAT-box	CAAT	1018	4	+	Nicotiana glutinosa
Ft_chitinaseIII-2	CAAT-box	AGCTCAATTTCA	1070	11	+	Daucus carota	common cis-acting element in promoter and enhancer regions
Ft_chitinaseIII-2	CAAT-box	CAAT	1074	4	+	Nicotiana glutinosa
Ft_chitinaseIII-2	CAAT-box	CAAT	1280	4	-	Nicotiana glutinosa
Ft_chitinaseIII-2	CAAT-box	CAAT	1353	4	+	Nicotiana glutinosa
Ft_chitinaseIII-2	CAAT-box	CAAAT	1390	5	+	Pisum sativum	common cis-acting element in promoter and enhancer regions
Ft_chitinaseIII-2	CAAT-box	CAAT	1443	4	-	Nicotiana glutinosa
Ft_chitinaseIII-2	CAAT-box	CAAT	1454	4	+	Nicotiana glutinosa
Ft_chitinaseIII-2	CAAT-box	CAAAT	1579	5	+	Pisum sativum	common cis-acting element in promoter and enhancer regions
Ft_chitinaseIII-2	CAAT-box	CCAAT	1757	5	+	Arabidopsis thaliana	common cis-acting element in promoter and enhancer regions
Ft_chitinaseIII-2	CAAT-box	CAAT	1758	4	+	Nicotiana glutinosa
Ft_chitinaseIII-2	CAAT-box	CAAT	1773	4	-	Nicotiana glutinosa
Ft_chitinaseIII-2	CAAT-box	CCAAT	1778	5	+	Arabidopsis thaliana	common cis-acting element in promoter and enhancer regions
Ft_chitinaseIII-2	CAAT-box	CAAT	1779	4	+	Nicotiana glutinosa
Ft_chitinaseIII-2	CAAT-box	CAAT	1798	4	-	Nicotiana glutinosa
Ft_chitinaseIII-2	CAAT-box	CAAT	1833	4	-	Nicotiana glutinosa
Ft_chitinaseIII-2	CAAT-box	CAAAT	1885	5	-	Pisum sativum	common cis-acting element in promoter and enhancer regions
Ft_chitinaseIII-2	CAAT-box	CCAAT	1900	5	+	Arabidopsis thaliana	common cis-acting element in promoter and enhancer regions
Ft_chitinaseIII-2	CAAT-box	CAAT	1901	4	+	Nicotiana glutinosa
Ft_chitinaseIII-2	CAAT-box	TGCAAATCT	1944	9	+	Brassica juncea	common cis-acting element in promoter and enhancer regions
Ft_chitinaseIII-2	CAAT-box	CAAAT	1946	5	+	Pisum sativum	common cis-acting element in promoter and enhancer regions
Ft_chitinaseIII-2	CAAT-box	CAAAT	1976	5	+	Pisum sativum	common cis-acting element in promoter and enhancer regions
Ft_chitinaseIII-2	CAAT-box	CAAT	1990	4	+	Nicotiana glutinosa
Ft_chitinaseIII-3	CAAT-box	CAAAT	18	5	+	Pisum sativum	common cis-acting element in promoter and enhancer regions
Ft_chitinaseIII-3	CAAT-box	CAAT	21	4	-	Nicotiana glutinosa
Ft_chitinaseIII-3	CAAT-box	CAAT	28	4	-	Nicotiana glutinosa
Ft_chitinaseIII-3	CAAT-box	CAAAT	44	5	+	Pisum sativum	common cis-acting element in promoter and enhancer regions
Ft_chitinaseIII-3	CAAT-box	CAAT	47	4	-	Nicotiana glutinosa
Ft_chitinaseIII-3	CAAT-box	CAAAT	117	5	+	Pisum sativum	common cis-acting element in promoter and enhancer regions
Ft_chitinaseIII-3	CAAT-box	CAAT	176	4	+	Nicotiana glutinosa
Ft_chitinaseIII-3	CAAT-box	CAAT	278	4	+	Nicotiana glutinosa
Ft_chitinaseIII-3	CAAT-box	CAAAT	503	5	+	Pisum sativum	common cis-acting element in promoter and enhancer regions
Ft_chitinaseIII-3	CAAT-box	CAAT	506	4	-	Nicotiana glutinosa
Ft_chitinaseIII-3	CAAT-box	CAAAT	549	5	+	Pisum sativum	common cis-acting element in promoter and enhancer regions
Ft_chitinaseIII-3	CAAT-box	CAAT	568	4	+	Nicotiana glutinosa
Ft_chitinaseIII-3	CAAT-box	CAAAT	612	5	+	Pisum sativum	common cis-acting element in promoter and enhancer regions
Ft_chitinaseIII-3	CAAT-box	CAAT	631	4	-	Nicotiana glutinosa
Ft_chitinaseIII-3	CAAT-box	CAAAT	655	5	+	Pisum sativum	common cis-acting element in promoter and enhancer regions
Ft_chitinaseIII-3	CAAT-box	CAAAT	744	5	+	Pisum sativum	common cis-acting element in promoter and enhancer regions
Ft_chitinaseIII-3	CAAT-box	CAAAT	785	5	+	Pisum sativum	common cis-acting element in promoter and enhancer regions
Ft_chitinaseIII-3	CAAT-box	CAAAT	882	5	+	Pisum sativum	common cis-acting element in promoter and enhancer regions
Ft_chitinaseIII-3	CAAT-box	CAAAT	911	5	+	Pisum sativum	common cis-acting element in promoter and enhancer regions
Ft_chitinaseIII-3	CAAT-box	CAAAT	951	5	+	Pisum sativum	common cis-acting element in promoter and enhancer regions
Ft_chitinaseIII-3	CAAT-box	CAAT	1004	4	+	Nicotiana glutinosa
Ft_chitinaseIII-3	CAAT-box	CAAT	1006	4	-	Nicotiana glutinosa
Ft_chitinaseIII-3	CAAT-box	CAAT	1010	4	-	Nicotiana glutinosa
Ft_chitinaseIII-3	CAAT-box	CCAAT	1022	5	-	Arabidopsis thaliana	common cis-acting element in promoter and enhancer regions
Ft_chitinaseIII-3	CAAT-box	CAAAT	1072	5	-	Pisum sativum	common cis-acting element in promoter and enhancer regions
Ft_chitinaseIII-3	CAAT-box	CAAT	1101	4	-	Nicotiana glutinosa
Ft_chitinaseIII-3	CAAT-box	CAAT	1118	4	-	Nicotiana glutinosa
Ft_chitinaseIII-3	CAAT-box	CAAT	1259	4	+	Nicotiana glutinosa
Ft_chitinaseIII-3	CAAT-box	CAAT	1321	4	+	Nicotiana glutinosa
Ft_chitinaseIII-3	CAAT-box	CAAT	1364	4	-	Nicotiana glutinosa
Ft_chitinaseIII-3	CAAT-box	CAAAT	1394	5	+	Pisum sativum	common cis-acting element in promoter and enhancer regions
Ft_chitinaseIII-3	CAAT-box	CAAT	1627	4	-	Nicotiana glutinosa
Ft_chitinaseIII-3	CAAT-box	CAAAT	1654	5	-	Pisum sativum	common cis-acting element in promoter and enhancer regions
Ft_chitinaseIII-3	CAAT-box	CAAAT	1744	5	-	Pisum sativum	common cis-acting element in promoter and enhancer regions
Ft_chitinaseIII-3	CAAT-box	CAAT	1859	4	+	Nicotiana glutinosa
Ft_chitinaseV-5	CAAT-box	CAAT	55	4	-	Nicotiana glutinosa
Ft_chitinaseV-5	CAAT-box	CAAAT	74	5	-	Pisum sativum	common cis-acting element in promoter and enhancer regions
Ft_chitinaseV-5	CAAT-box	CAAT	139	4	-	Nicotiana glutinosa
Ft_chitinaseV-5	CAAT-box	CAAT	188	4	-	Nicotiana glutinosa
Ft_chitinaseV-5	CAAT-box	CAAT	214	4	+	Nicotiana glutinosa
Ft_chitinaseV-5	CAAT-box	CCAAT	228	5	+	Arabidopsis thaliana	common cis-acting element in promoter and enhancer regions
Ft_chitinaseV-5	CAAT-box	CAAT	229	4	+	Nicotiana glutinosa
Ft_chitinaseV-5	CAAT-box	CAAT	292	4	+	Nicotiana glutinosa
Ft_chitinaseV-5	CAAT-box	CAAT	303	4	+	Nicotiana glutinosa
Ft_chitinaseV-5	CAAT-box	CAAT	335	4	+	Nicotiana glutinosa
Ft_chitinaseV-5	CAAT-box	CAAT	453	4	+	Nicotiana glutinosa
Ft_chitinaseV-5	CAAT-box	CAAAT	464	5	+	Pisum sativum	common cis-acting element in promoter and enhancer regions
Ft_chitinaseV-5	CAAT-box	CAAT	642	4	+	Nicotiana glutinosa
Ft_chitinaseV-5	CAAT-box	CAAAT	802	5	-	Pisum sativum	common cis-acting element in promoter and enhancer regions
Ft_chitinaseV-5	CAAT-box	CAAT	830	4	-	Nicotiana glutinosa
Ft_chitinaseV-5	CAAT-box	CCAAT	979	5	+	Arabidopsis thaliana	common cis-acting element in promoter and enhancer regions
Ft_chitinaseV-5	CAAT-box	CAAT	980	4	+	Nicotiana glutinosa
Ft_chitinaseV-5	CAAT-box	CAAAT	993	5	+	Pisum sativum	common cis-acting element in promoter and enhancer regions
Ft_chitinaseV-5	CAAT-box	CAAT	1050	4	+	Nicotiana glutinosa
Ft_chitinaseV-5	CAAT-box	CCAAT	1087	5	+	Arabidopsis thaliana	common cis-acting element in promoter and enhancer regions
Ft_chitinaseV-5	CAAT-box	CAAT	1088	4	+	Nicotiana glutinosa
Ft_chitinaseV-5	CAAT-box	CAAT	1099	4	+	Nicotiana glutinosa
Ft_chitinaseV-5	CAAT-box	CAAT	1171	4	+	Nicotiana glutinosa
Ft_chitinaseV-5	CAAT-box	CAAT	1238	4	+	Nicotiana glutinosa
Ft_chitinaseV-5	CAAT-box	CCAAT	1240	5	-	Arabidopsis thaliana	common cis-acting element in promoter and enhancer regions
Ft_chitinaseV-5	CAAT-box	CAAT	1339	4	+	Nicotiana glutinosa
Ft_chitinaseV-5	CAAT-box	CCAAT	1488	5	-	Arabidopsis thaliana	common cis-acting element in promoter and enhancer regions
Ft_chitinaseV-5	CAAT-box	CAAT	1528	4	+	Nicotiana glutinosa
Ft_chitinaseV-5	CAAT-box	CAAT	1691	4	+	Nicotiana glutinosa
Ft_chitinaseV-5	CAAT-box	CCAAT	1695	5	+	Arabidopsis thaliana	common cis-acting element in promoter and enhancer regions
Ft_chitinaseV-5	CAAT-box	CAAT	1696	4	+	Nicotiana glutinosa
Ft_chitinaseV-5	CAAT-box	CAAAT	1849	5	-	Pisum sativum	common cis-acting element in promoter and enhancer regions
Ft_chitinaseV-5	CAAT-box	CCAAT	1918	5	-	Arabidopsis thaliana	common cis-acting element in promoter and enhancer regions
Ft_chitinaseV-5	CAAT-box	CAAT	1929	4	-	Nicotiana glutinosa
Ft_chitinaseV-5	CAAT-box	CAAT	1973	4	+	Nicotiana glutinosa
Ft_chitinaseIV-1	CAAT-box	CAAT	34	4	-	Nicotiana glutinosa
Ft_chitinaseIV-1	CAAT-box	CCAAT	257	5	+	Arabidopsis thaliana	common cis-acting element in promoter and enhancer regions
Ft_chitinaseIV-1	CAAT-box	CAAT	258	4	+	Nicotiana glutinosa
Ft_chitinaseIV-1	CAAT-box	CCAAT	328	5	+	Arabidopsis thaliana	common cis-acting element in promoter and enhancer regions
Ft_chitinaseIV-1	CAAT-box	CAAT	329	4	+	Nicotiana glutinosa
Ft_chitinaseIV-1	CAAT-box	CAAAT	357	5	+	Pisum sativum	common cis-acting element in promoter and enhancer regions
Ft_chitinaseIV-1	CAAT-box	CCAAT	411	5	+	Arabidopsis thaliana	common cis-acting element in promoter and enhancer regions
Ft_chitinaseIV-1	CAAT-box	CAAT	412	4	+	Nicotiana glutinosa
Ft_chitinaseIV-1	CAAT-box	CAAT	468	4	+	Nicotiana glutinosa
Ft_chitinaseIV-1	CAAT-box	CAAT	478	4	+	Nicotiana glutinosa
Ft_chitinaseIV-1	CAAT-box	CAAT	580	4	+	Nicotiana glutinosa
Ft_chitinaseIV-1	CAAT-box	CAAAT	739	5	+	Pisum sativum	common cis-acting element in promoter and enhancer regions
Ft_chitinaseIV-1	CAAT-box	CAAT	744	4	+	Nicotiana glutinosa
Ft_chitinaseIV-1	CAAT-box	CAAT	942	4	-	Nicotiana glutinosa
Ft_chitinaseIV-1	CAAT-box	CAAT	979	4	+	Nicotiana glutinosa
Ft_chitinaseIV-1	CAAT-box	CCAAT	991	5	-	Arabidopsis thaliana	common cis-acting element in promoter and enhancer regions
Ft_chitinaseIV-1	CAAT-box	CAAAT	997	5	+	Pisum sativum	common cis-acting element in promoter and enhancer regions
Ft_chitinaseIV-1	CAAT-box	CAAT	1073	4	-	Nicotiana glutinosa
Ft_chitinaseIV-1	CAAT-box	CAAT	1088	4	+	Nicotiana glutinosa
Ft_chitinaseIV-1	CAAT-box	CAAAT	1187	5	+	Pisum sativum	common cis-acting element in promoter and enhancer regions
Ft_chitinaseIV-1	CAAT-box	CAAAT	1301	5	-	Pisum sativum	common cis-acting element in promoter and enhancer regions
Ft_chitinaseIV-1	CAAT-box	CCAAT	1426	5	+	Arabidopsis thaliana	common cis-acting element in promoter and enhancer regions
Ft_chitinaseIV-1	CAAT-box	CAAT	1427	4	+	Nicotiana glutinosa
Ft_chitinaseIV-1	CAAT-box	CCAAT	1516	5	+	Arabidopsis thaliana	common cis-acting element in promoter and enhancer regions
Ft_chitinaseIV-1	CAAT-box	CAAT	1517	4	+	Nicotiana glutinosa
Ft_chitinaseIV-1	CAAT-box	CAAT	1577	4	-	Nicotiana glutinosa
Ft_chitinaseIV-1	CAAT-box	CAAAT	1676	5	+	Pisum sativum	common cis-acting element in promoter and enhancer regions
Ft_chitinaseIV-1	CAAT-box	CAAT	1709	4	-	Nicotiana glutinosa
Ft_chitinaseIV-1	CAAT-box	CAAT	1719	4	-	Nicotiana glutinosa
Ft_chitinaseIV-1	CAAT-box	CAAAT	1808	5	+	Pisum sativum	common cis-acting element in promoter and enhancer regions
Ft_chitinaseIV-1	CAAT-box	CAAT	1823	4	+	Nicotiana glutinosa
Ft_chitinaseIV-1	CAAT-box	CAAT	1847	4	+	Nicotiana glutinosa
Ft_chitinaseIV-1	CAAT-box	CAAT	1891	4	+	Nicotiana glutinosa
Ft_chitinaseIV-2	CAAT-box	CAAAT	3	5	+	Pisum sativum	common cis-acting element in promoter and enhancer regions
Ft_chitinaseIV-2	CAAT-box	CAAT	102	4	-	Nicotiana glutinosa
Ft_chitinaseIV-2	CAAT-box	CAAT	159	4	-	Nicotiana glutinosa
Ft_chitinaseIV-2	CAAT-box	CCAAT	195	5	+	Arabidopsis thaliana	common cis-acting element in promoter and enhancer regions
Ft_chitinaseIV-2	CAAT-box	CAAT	196	4	+	Nicotiana glutinosa
Ft_chitinaseIV-2	CAAT-box	CAAT	200	4	+	Nicotiana glutinosa
Ft_chitinaseIV-2	CAAT-box	CAAT	202	4	-	Nicotiana glutinosa
Ft_chitinaseIV-2	CAAT-box	CAAT	250	4	+	Nicotiana glutinosa
Ft_chitinaseIV-2	CAAT-box	CAAAT	307	5	-	Pisum sativum	common cis-acting element in promoter and enhancer regions
Ft_chitinaseIV-2	CAAT-box	CAAT	370	4	-	Nicotiana glutinosa
Ft_chitinaseIV-2	CAAT-box	CCAAT	562	5	-	Arabidopsis thaliana	common cis-acting element in promoter and enhancer regions
Ft_chitinaseIV-2	CAAT-box	CCAAT	573	5	-	Arabidopsis thaliana	common cis-acting element in promoter and enhancer regions
Ft_chitinaseIV-2	CAAT-box	CCAAT	634	5	-	Arabidopsis thaliana	common cis-acting element in promoter and enhancer regions
Ft_chitinaseIV-2	CAAT-box	CCAAT	658	5	+	Arabidopsis thaliana	common cis-acting element in promoter and enhancer regions
Ft_chitinaseIV-2	CAAT-box	CAAT	659	4	+	Nicotiana glutinosa
Ft_chitinaseIV-2	CAAT-box	CAAT	763	4	-	Nicotiana glutinosa
Ft_chitinaseIV-2	CAAT-box	CAAT	832	4	+	Nicotiana glutinosa
Ft_chitinaseIV-2	CAAT-box	CAAT	861	4	-	Nicotiana glutinosa
Ft_chitinaseIV-2	CAAT-box	CAAAT	886	5	+	Pisum sativum	common cis-acting element in promoter and enhancer regions
Ft_chitinaseIV-2	CAAT-box	CCAAT	906	5	-	Arabidopsis thaliana	common cis-acting element in promoter and enhancer regions
Ft_chitinaseIV-2	CAAT-box	CAAAT	913	5	-	Pisum sativum	common cis-acting element in promoter and enhancer regions
Ft_chitinaseIV-2	CAAT-box	CAAT	956	4	-	Nicotiana glutinosa
Ft_chitinaseIV-2	CAAT-box	CAAT	982	4	-	Nicotiana glutinosa
Ft_chitinaseIV-2	CAAT-box	CCAAT	991	5	-	Arabidopsis thaliana	common cis-acting element in promoter and enhancer regions
Ft_chitinaseIV-2	CAAT-box	CAAT	1047	4	-	Nicotiana glutinosa
Ft_chitinaseIV-2	CAAT-box	CAAAT	1160	5	+	Pisum sativum	common cis-acting element in promoter and enhancer regions
Ft_chitinaseIV-2	CAAT-box	CAAT	1167	4	+	Nicotiana glutinosa
Ft_chitinaseIV-2	CAAT-box	CAAT	1181	4	+	Nicotiana glutinosa
Ft_chitinaseIV-2	CAAT-box	CAAAT	1265	5	-	Pisum sativum	common cis-acting element in promoter and enhancer regions
Ft_chitinaseIV-2	CAAT-box	CAAAT	1283	5	-	Pisum sativum	common cis-acting element in promoter and enhancer regions
Ft_chitinaseIV-2	CAAT-box	CAAAT	1303	5	-	Pisum sativum	common cis-acting element in promoter and enhancer regions
Ft_chitinaseIV-2	CAAT-box	CAAAT	1308	5	-	Pisum sativum	common cis-acting element in promoter and enhancer regions
Ft_chitinaseIV-2	CAAT-box	CAAAT	1333	5	+	Pisum sativum	common cis-acting element in promoter and enhancer regions
Ft_chitinaseIV-2	CAAT-box	CAAT	1341	4	-	Nicotiana glutinosa
Ft_chitinaseIV-2	CAAT-box	CAAT	1394	4	+	Nicotiana glutinosa
Ft_chitinaseIV-2	CAAT-box	CAAT	1401	4	+	Nicotiana glutinosa
Ft_chitinaseIV-2	CAAT-box	CAAAT	1419	5	+	Pisum sativum	common cis-acting element in promoter and enhancer regions
Ft_chitinaseIV-2	CAAT-box	CAAT	1454	4	+	Nicotiana glutinosa
Ft_chitinaseIV-2	CAAT-box	CCAAT	1525	5	+	Arabidopsis thaliana	common cis-acting element in promoter and enhancer regions
Ft_chitinaseIV-2	CAAT-box	CAAT	1526	4	+	Nicotiana glutinosa
Ft_chitinaseIV-2	CAAT-box	CAAT	1528	4	-	Nicotiana glutinosa
Ft_chitinaseIV-2	CAAT-box	CAAT	1533	4	+	Nicotiana glutinosa
Ft_chitinaseIV-2	CAAT-box	CAAT	1587	4	-	Nicotiana glutinosa
Ft_chitinaseIV-2	CAAT-box	CAAT	1617	4	+	Nicotiana glutinosa
Ft_chitinaseIV-2	CAAT-box	CAAT	1876	4	+	Nicotiana glutinosa
Ft_chitinaseIV-2	CAAT-box	CAAT	1878	4	-	Nicotiana glutinosa
Ft_chitinaseIV-2	CAAT-box	CCAAT	1932	5	+	Arabidopsis thaliana	common cis-acting element in promoter and enhancer regions
Ft_chitinaseIV-2	CAAT-box	CAAT	1933	4	+	Nicotiana glutinosa
Ft_chitinaseIV-2	CAAT-box	CAAT	1978	4	+	Nicotiana glutinosa
Ft_chitinaseIV-3	CAAT-box	CAAT	89	4	+	Nicotiana glutinosa
Ft_chitinaseIV-3	CAAT-box	CAAT	142	4	-	Nicotiana glutinosa
Ft_chitinaseIV-3	CAAT-box	CCAAT	172	5	+	Arabidopsis thaliana	common cis-acting element in promoter and enhancer regions
Ft_chitinaseIV-3	CAAT-box	CAAT	173	4	+	Nicotiana glutinosa
Ft_chitinaseIV-3	CAAT-box	CAAT	307	4	-	Nicotiana glutinosa
Ft_chitinaseIV-3	CAAT-box	CAAT	318	4	-	Nicotiana glutinosa
Ft_chitinaseIV-3	CAAT-box	CCAAT	350	5	-	Arabidopsis thaliana	common cis-acting element in promoter and enhancer regions
Ft_chitinaseIV-3	CAAT-box	CCAAT	397	5	+	Arabidopsis thaliana	common cis-acting element in promoter and enhancer regions
Ft_chitinaseIV-3	CAAT-box	CAAT	398	4	+	Nicotiana glutinosa
Ft_chitinaseIV-3	CAAT-box	CAAAT	437	5	-	Pisum sativum	common cis-acting element in promoter and enhancer regions
Ft_chitinaseIV-3	CAAT-box	CAAT	479	4	+	Nicotiana glutinosa
Ft_chitinaseIV-3	CAAT-box	CAAT	496	4	-	Nicotiana glutinosa
Ft_chitinaseIV-3	CAAT-box	CCAAT	596	5	+	Arabidopsis thaliana	common cis-acting element in promoter and enhancer regions
Ft_chitinaseIV-3	CAAT-box	CAAT	597	4	+	Nicotiana glutinosa
Ft_chitinaseIV-3	CAAT-box	CAAAT	667	5	-	Pisum sativum	common cis-acting element in promoter and enhancer regions
Ft_chitinaseIV-3	CAAT-box	CAAT	789	4	+	Nicotiana glutinosa
Ft_chitinaseIV-3	CAAT-box	CAAT	890	4	-	Nicotiana glutinosa
Ft_chitinaseIV-3	CAAT-box	CAAT	929	4	+	Nicotiana glutinosa
Ft_chitinaseIV-3	CAAT-box	CAAAT	1000	5	-	Pisum sativum	common cis-acting element in promoter and enhancer regions
Ft_chitinaseIV-3	CAAT-box	CAAT	1012	4	-	Nicotiana glutinosa
Ft_chitinaseIV-3	CAAT-box	CAAT	1101	4	+	Nicotiana glutinosa
Ft_chitinaseIV-3	CAAT-box	CAAT	1126	4	-	Nicotiana glutinosa
Ft_chitinaseIV-3	CAAT-box	CAAT	1171	4	-	Nicotiana glutinosa
Ft_chitinaseIV-3	CAAT-box	CCAAT	1182	5	-	Arabidopsis thaliana	common cis-acting element in promoter and enhancer regions
Ft_chitinaseIV-3	CAAT-box	CAAT	1189	4	+	Nicotiana glutinosa
Ft_chitinaseIV-3	CAAT-box	CAAT	1290	4	+	Nicotiana glutinosa
Ft_chitinaseIV-3	CAAT-box	CAAT	1339	4	-	Nicotiana glutinosa
Ft_chitinaseIV-3	CAAT-box	CAAAT	1383	5	-	Pisum sativum	common cis-acting element in promoter and enhancer regions
Ft_chitinaseIV-3	CAAT-box	CAAT	1429	4	+	Nicotiana glutinosa
Ft_chitinaseIV-3	CAAT-box	CAAAT	1576	5	-	Pisum sativum	common cis-acting element in promoter and enhancer regions
Ft_chitinaseIV-3	CAAT-box	CAAT	1827	4	-	Nicotiana glutinosa
Ft_chitinaseIV-3	CAAT-box	CAAT	1996	4	+	Nicotiana glutinosa
Ft_chitinaseIV-4	CAAT-box	CAAT	43	4	-	Nicotiana glutinosa
Ft_chitinaseIV-4	CAAT-box	CAAT	59	4	+	Nicotiana glutinosa
Ft_chitinaseIV-4	CAAT-box	CAAT	72	4	+	Nicotiana glutinosa
Ft_chitinaseIV-4	CAAT-box	CAAT	102	4	+	Nicotiana glutinosa
Ft_chitinaseIV-4	CAAT-box	CAAT	176	4	+	Nicotiana glutinosa
Ft_chitinaseIV-4	CAAT-box	CAAAT	415	5	+	Pisum sativum	common cis-acting element in promoter and enhancer regions
Ft_chitinaseIV-4	CAAT-box	CAAAT	509	5	+	Pisum sativum	common cis-acting element in promoter and enhancer regions
Ft_chitinaseIV-4	CAAT-box	CAAT	722	4	-	Nicotiana glutinosa
Ft_chitinaseIV-4	CAAT-box	CAAT	819	4	+	Nicotiana glutinosa
Ft_chitinaseIV-4	CAAT-box	CAAAT	831	5	+	Pisum sativum	common cis-acting element in promoter and enhancer regions
Ft_chitinaseIV-4	CAAT-box	CAAAT	936	5	+	Pisum sativum	common cis-acting element in promoter and enhancer regions
Ft_chitinaseIV-4	CAAT-box	CAAT	943	4	+	Nicotiana glutinosa
Ft_chitinaseIV-4	CAAT-box	CAAT	951	4	-	Nicotiana glutinosa
Ft_chitinaseIV-4	CAAT-box	CAAT	1008	4	+	Nicotiana glutinosa
Ft_chitinaseIV-4	CAAT-box	CAAT	1093	4	+	Nicotiana glutinosa
Ft_chitinaseIV-4	CAAT-box	CAAT	1099	4	-	Nicotiana glutinosa
Ft_chitinaseIV-4	CAAT-box	CAAT	1175	4	+	Nicotiana glutinosa
Ft_chitinaseIV-4	CAAT-box	CAAAT	1293	5	+	Pisum sativum	common cis-acting element in promoter and enhancer regions
Ft_chitinaseIV-4	CAAT-box	CAAT	1296	4	-	Nicotiana glutinosa
Ft_chitinaseIV-4	CAAT-box	CCAAT	1305	5	+	Arabidopsis thaliana	common cis-acting element in promoter and enhancer regions
Ft_chitinaseIV-4	CAAT-box	CAAT	1306	4	+	Nicotiana glutinosa
Ft_chitinaseIV-4	CAAT-box	CAAT	1319	4	-	Nicotiana glutinosa
Ft_chitinaseIV-4	CAAT-box	CCAAT	1328	5	+	Arabidopsis thaliana	common cis-acting element in promoter and enhancer regions
Ft_chitinaseIV-4	CAAT-box	CAAT	1329	4	+	Nicotiana glutinosa
Ft_chitinaseIV-4	CAAT-box	CAAT	1446	4	-	Nicotiana glutinosa
Ft_chitinaseIV-4	CAAT-box	CAAAT	1486	5	+	Pisum sativum	common cis-acting element in promoter and enhancer regions
Ft_chitinaseIV-4	CAAT-box	CAAAT	1775	5	+	Pisum sativum	common cis-acting element in promoter and enhancer regions
Ft_chitinaseIV-4	CAAT-box	CAAT	1839	4	-	Nicotiana glutinosa
Ft_chitinaseIV-4	CAAT-box	CAAAT	1845	5	+	Pisum sativum	common cis-acting element in promoter and enhancer regions
Ft_chitinaseIV-4	CAAT-box	CAAAT	1882	5	-	Pisum sativum	common cis-acting element in promoter and enhancer regions
Ft_chitinaseIV-4	CAAT-box	CAAT	1971	4	+	Nicotiana glutinosa
Ft_chitinaseIV-5	CAAT-box	CCAAT	368	5	+	Arabidopsis thaliana	common cis-acting element in promoter and enhancer regions
Ft_chitinaseIV-5	CAAT-box	CAAT	369	4	+	Nicotiana glutinosa
Ft_chitinaseIV-5	CAAT-box	CAAT	595	4	-	Nicotiana glutinosa
Ft_chitinaseIV-5	CAAT-box	CAAAT	670	5	+	Pisum sativum	common cis-acting element in promoter and enhancer regions
Ft_chitinaseIV-5	CAAT-box	CAAT	707	4	-	Nicotiana glutinosa
Ft_chitinaseIV-5	CAAT-box	CAAAT	812	5	-	Pisum sativum	common cis-acting element in promoter and enhancer regions
Ft_chitinaseIV-5	CAAT-box	CCCAATTT	821	8	-	Arabidopsis thaliana	common cis-acting element in promoter and enhancer regions
Ft_chitinaseIV-5	CAAT-box	CCAAT	823	5	-	Arabidopsis thaliana	common cis-acting element in promoter and enhancer regions
Ft_chitinaseIV-5	CAAT-box	CAAT	882	4	+	Nicotiana glutinosa
Ft_chitinaseIV-5	CAAT-box	CAAT	906	4	+	Nicotiana glutinosa
Ft_chitinaseIV-5	CAAT-box	CAAT	971	4	-	Nicotiana glutinosa
Ft_chitinaseIV-5	CAAT-box	CAAT	986	4	-	Nicotiana glutinosa
Ft_chitinaseIV-5	CAAT-box	CAAT	993	4	+	Nicotiana glutinosa
Ft_chitinaseIV-5	CAAT-box	CAAT	1022	4	-	Nicotiana glutinosa
Ft_chitinaseIV-5	CAAT-box	CAAT	1047	4	+	Nicotiana glutinosa
Ft_chitinaseIV-5	CAAT-box	CAAT	1310	4	+	Nicotiana glutinosa
Ft_chitinaseIV-5	CAAT-box	CAAAT	1324	5	-	Pisum sativum	common cis-acting element in promoter and enhancer regions
Ft_chitinaseIV-5	CAAT-box	CCAAT	1345	5	-	Arabidopsis thaliana	common cis-acting element in promoter and enhancer regions
Ft_chitinaseIV-5	CAAT-box	CAAT	1379	4	+	Nicotiana glutinosa
Ft_chitinaseIV-5	CAAT-box	CAAT	1491	4	-	Nicotiana glutinosa
Ft_chitinaseIV-5	CAAT-box	CAAAT	1525	5	-	Pisum sativum	common cis-acting element in promoter and enhancer regions
Ft_chitinaseIV-5	CAAT-box	CAAT	1540	4	-	Nicotiana glutinosa
Ft_chitinaseIV-5	CAAT-box	CAAT	1586	4	+	Nicotiana glutinosa
Ft_chitinaseIV-5	CAAT-box	CAAT	1593	4	+	Nicotiana glutinosa
Ft_chitinaseIV-5	CAAT-box	CCAAT	1661	5	+	Arabidopsis thaliana	common cis-acting element in promoter and enhancer regions
Ft_chitinaseIV-5	CAAT-box	CAAT	1662	4	+	Nicotiana glutinosa
Ft_chitinaseIV-5	CAAT-box	CAAAT	1715	5	-	Pisum sativum	common cis-acting element in promoter and enhancer regions
Ft_chitinaseIV-5	CAAT-box	CAAAT	1766	5	+	Pisum sativum	common cis-acting element in promoter and enhancer regions
Ft_chitinaseIV-6	CAAT-box	CAAT	86	4	-	Nicotiana glutinosa
Ft_chitinaseIV-6	CAAT-box	CAAAT	150	5	-	Pisum sativum	common cis-acting element in promoter and enhancer regions
Ft_chitinaseIV-6	CAAT-box	CAAAT	160	5	+	Pisum sativum	common cis-acting element in promoter and enhancer regions
Ft_chitinaseIV-6	CAAT-box	CAAT	341	4	+	Nicotiana glutinosa
Ft_chitinaseIV-6	CAAT-box	CAAAT	485	5	-	Pisum sativum	common cis-acting element in promoter and enhancer regions
Ft_chitinaseIV-6	CAAT-box	CAAT	520	4	-	Nicotiana glutinosa
Ft_chitinaseIV-6	CAAT-box	CAAT	663	4	+	Nicotiana glutinosa
Ft_chitinaseIV-6	CAAT-box	CAAT	702	4	+	Nicotiana glutinosa
Ft_chitinaseIV-6	CAAT-box	CCAAT	816	5	+	Arabidopsis thaliana	common cis-acting element in promoter and enhancer regions
Ft_chitinaseIV-6	CAAT-box	CAAT	817	4	+	Nicotiana glutinosa
Ft_chitinaseIV-6	CAAT-box	CAAAT	900	5	+	Pisum sativum	common cis-acting element in promoter and enhancer regions
Ft_chitinaseIV-6	CAAT-box	CAAT	954	4	-	Nicotiana glutinosa
Ft_chitinaseIV-6	CAAT-box	CAAAT	975	5	+	Pisum sativum	common cis-acting element in promoter and enhancer regions
Ft_chitinaseIV-6	CAAT-box	CAAT	1170	4	-	Nicotiana glutinosa
Ft_chitinaseIV-6	CAAT-box	CAAT	1235	4	-	Nicotiana glutinosa
Ft_chitinaseIV-6	CAAT-box	CAAT	1274	4	+	Nicotiana glutinosa
Ft_chitinaseIV-6	CAAT-box	CAAT	1331	4	-	Nicotiana glutinosa
Ft_chitinaseIV-6	CAAT-box	CAAT	1352	4	+	Nicotiana glutinosa
Ft_chitinaseIV-6	CAAT-box	CAAT	1373	4	-	Nicotiana glutinosa
Ft_chitinaseIV-6	CAAT-box	CAAT	1381	4	+	Nicotiana glutinosa
Ft_chitinaseIV-6	CAAT-box	CAAT	1432	4	-	Nicotiana glutinosa
Ft_chitinaseIV-6	CAAT-box	CAAT	1438	4	+	Nicotiana glutinosa
Ft_chitinaseIV-6	CAAT-box	CCAAT	1458	5	+	Arabidopsis thaliana	common cis-acting element in promoter and enhancer regions
Ft_chitinaseIV-6	CAAT-box	CAAT	1459	4	+	Nicotiana glutinosa
Ft_chitinaseIV-6	CAAT-box	CAAAT	1954	5	-	Pisum sativum	common cis-acting element in promoter and enhancer regions
Ft_chitinaseIV-7	CAAT-box	CAAAT	94	5	+	Pisum sativum	common cis-acting element in promoter and enhancer regions
Ft_chitinaseIV-7	CAAT-box	CAAT	121	4	+	Nicotiana glutinosa
Ft_chitinaseIV-7	CAAT-box	CCAAT	134	5	-	Arabidopsis thaliana	common cis-acting element in promoter and enhancer regions
Ft_chitinaseIV-7	CAAT-box	CAAAT	226	5	+	Pisum sativum	common cis-acting element in promoter and enhancer regions
Ft_chitinaseIV-7	CAAT-box	CAAT	233	4	+	Nicotiana glutinosa
Ft_chitinaseIV-7	CAAT-box	CCAAT	257	5	-	Arabidopsis thaliana	common cis-acting element in promoter and enhancer regions
Ft_chitinaseIV-7	CAAT-box	CAAT	285	4	-	Nicotiana glutinosa
Ft_chitinaseIV-7	CAAT-box	CAAAT	325	5	+	Pisum sativum	common cis-acting element in promoter and enhancer regions
Ft_chitinaseIV-7	CAAT-box	CAAT	431	4	+	Nicotiana glutinosa
Ft_chitinaseIV-7	CAAT-box	CAAT	435	4	+	Nicotiana glutinosa
Ft_chitinaseIV-7	CAAT-box	CAAAT	464	5	+	Pisum sativum	common cis-acting element in promoter and enhancer regions
Ft_chitinaseIV-7	CAAT-box	CAAAT	490	5	+	Pisum sativum	common cis-acting element in promoter and enhancer regions
Ft_chitinaseIV-7	CAAT-box	CAAAT	551	5	+	Pisum sativum	common cis-acting element in promoter and enhancer regions
Ft_chitinaseIV-7	CAAT-box	CCAAT	563	5	-	Arabidopsis thaliana	common cis-acting element in promoter and enhancer regions
Ft_chitinaseIV-7	CAAT-box	CAAT	624	4	-	Nicotiana glutinosa
Ft_chitinaseIV-7	CAAT-box	CAAT	630	4	-	Nicotiana glutinosa
Ft_chitinaseIV-7	CAAT-box	CAAT	645	4	-	Nicotiana glutinosa
Ft_chitinaseIV-7	CAAT-box	CAAT	658	4	-	Nicotiana glutinosa
Ft_chitinaseIV-7	CAAT-box	CAAT	681	4	-	Nicotiana glutinosa
Ft_chitinaseIV-7	CAAT-box	CAAAT	692	5	-	Pisum sativum	common cis-acting element in promoter and enhancer regions
Ft_chitinaseIV-7	CAAT-box	CAAAT	826	5	+	Pisum sativum	common cis-acting element in promoter and enhancer regions
Ft_chitinaseIV-7	CAAT-box	CAAT	849	4	-	Nicotiana glutinosa
Ft_chitinaseIV-7	CAAT-box	CAAT	860	4	-	Nicotiana glutinosa
Ft_chitinaseIV-7	CAAT-box	CAAT	877	4	-	Nicotiana glutinosa
Ft_chitinaseIV-7	CAAT-box	CAAAT	897	5	-	Pisum sativum	common cis-acting element in promoter and enhancer regions
Ft_chitinaseIV-7	CAAT-box	CAAT	942	4	-	Nicotiana glutinosa
Ft_chitinaseIV-7	CAAT-box	CAAAT	959	5	-	Pisum sativum	common cis-acting element in promoter and enhancer regions
Ft_chitinaseIV-7	CAAT-box	CAAT	1015	4	-	Nicotiana glutinosa
Ft_chitinaseIV-7	CAAT-box	CAAAT	1090	5	+	Pisum sativum	common cis-acting element in promoter and enhancer regions
Ft_chitinaseIV-7	CAAT-box	CAAT	1095	4	-	Nicotiana glutinosa
Ft_chitinaseIV-7	CAAT-box	CAAAT	1111	5	+	Pisum sativum	common cis-acting element in promoter and enhancer regions
Ft_chitinaseIV-7	CAAT-box	CAAAT	1119	5	+	Pisum sativum	common cis-acting element in promoter and enhancer regions
Ft_chitinaseIV-7	CAAT-box	CAAAT	1243	5	+	Pisum sativum	common cis-acting element in promoter and enhancer regions
Ft_chitinaseIV-7	CAAT-box	CAAT	1250	4	+	Nicotiana glutinosa
Ft_chitinaseIV-7	CAAT-box	CAAAT	1282	5	+	Pisum sativum	common cis-acting element in promoter and enhancer regions
Ft_chitinaseIV-7	CAAT-box	CAAAT	1383	5	+	Pisum sativum	common cis-acting element in promoter and enhancer regions
Ft_chitinaseIV-7	CAAT-box	CAAAT	1401	5	-	Pisum sativum	common cis-acting element in promoter and enhancer regions
Ft_chitinaseIV-7	CAAT-box	CAAAT	1459	5	+	Pisum sativum	common cis-acting element in promoter and enhancer regions
Ft_chitinaseIV-7	CAAT-box	CAAT	1468	4	+	Nicotiana glutinosa
Ft_chitinaseIV-7	CAAT-box	CAAT	1558	4	-	Nicotiana glutinosa
Ft_chitinaseIV-7	CAAT-box	CAAT	1574	4	+	Nicotiana glutinosa
Ft_chitinaseIV-7	CAAT-box	CAAT	1638	4	-	Nicotiana glutinosa
Ft_chitinaseIV-7	CAAT-box	CAAT	1756	4	-	Nicotiana glutinosa
Ft_chitinaseIV-7	CAAT-box	CAAT	1801	4	-	Nicotiana glutinosa
Ft_chitinaseIV-7	CAAT-box	CCAAT	1961	5	+	Arabidopsis thaliana	common cis-acting element in promoter and enhancer regions
Ft_chitinaseIV-7	CAAT-box	CAAT	1962	4	+	Nicotiana glutinosa
Ft_chitinaseIV-8	CAAT-box	CAAT	25	4	-	Nicotiana glutinosa
Ft_chitinaseIV-8	CAAT-box	CAAT	143	4	-	Nicotiana glutinosa
Ft_chitinaseIV-8	CAAT-box	CAAT	188	4	-	Nicotiana glutinosa
Ft_chitinaseIV-8	CAAT-box	CCAAT	348	5	+	Arabidopsis thaliana	common cis-acting element in promoter and enhancer regions
Ft_chitinaseIV-8	CAAT-box	CAAT	349	4	+	Nicotiana glutinosa
Ft_chitinaseIV-8	CAAT-box	CAAT	458	4	-	Nicotiana glutinosa
Ft_chitinaseIV-8	CAAT-box	CAAT	479	4	-	Nicotiana glutinosa
Ft_chitinaseIV-8	CAAT-box	TGCCAAC	493	7	+	Petunia hybrida	common cis-acting element in promoter and enhancer regions
Ft_chitinaseIV-8	CAAT-box	CAAT	522	4	+	Nicotiana glutinosa
Ft_chitinaseIV-8	CAAT-box	CAAT	535	4	-	Nicotiana glutinosa
Ft_chitinaseIV-8	CAAT-box	CAAAT	648	5	-	Pisum sativum	common cis-acting element in promoter and enhancer regions
Ft_chitinaseIV-8	CAAT-box	CAAT	688	4	-	Nicotiana glutinosa
Ft_chitinaseIV-8	CAAT-box	CAAAT	745	5	-	Pisum sativum	common cis-acting element in promoter and enhancer regions
Ft_chitinaseIV-8	CAAT-box	CCAAT	759	5	-	Arabidopsis thaliana	common cis-acting element in promoter and enhancer regions
Ft_chitinaseIV-8	CAAT-box	CAAT	778	4	-	Nicotiana glutinosa
Ft_chitinaseIV-8	CAAT-box	CAAAT	819	5	+	Pisum sativum	common cis-acting element in promoter and enhancer regions
Ft_chitinaseIV-8	CAAT-box	CAAT	916	4	-	Nicotiana glutinosa
Ft_chitinaseIV-8	CAAT-box	CCAAT	927	5	+	Arabidopsis thaliana	common cis-acting element in promoter and enhancer regions
Ft_chitinaseIV-8	CAAT-box	CAAT	928	4	+	Nicotiana glutinosa
Ft_chitinaseIV-8	CAAT-box	CAAAT	937	5	-	Pisum sativum	common cis-acting element in promoter and enhancer regions
Ft_chitinaseIV-8	CAAT-box	CAAT	972	4	-	Nicotiana glutinosa
Ft_chitinaseIV-8	CAAT-box	CAAT	983	4	+	Nicotiana glutinosa
Ft_chitinaseIV-8	CAAT-box	CAAAT	1071	5	-	Pisum sativum	common cis-acting element in promoter and enhancer regions
Ft_chitinaseIV-8	CAAT-box	CAAT	1088	4	-	Nicotiana glutinosa
Ft_chitinaseIV-8	CAAT-box	CAAAT	1092	5	-	Pisum sativum	common cis-acting element in promoter and enhancer regions
Ft_chitinaseIV-8	CAAT-box	CCAAT	1132	5	-	Arabidopsis thaliana	common cis-acting element in promoter and enhancer regions
Ft_chitinaseIV-8	CAAT-box	CCAAT	1233	5	+	Arabidopsis thaliana	common cis-acting element in promoter and enhancer regions
Ft_chitinaseIV-8	CAAT-box	CAAT	1234	4	+	Nicotiana glutinosa
Ft_chitinaseIV-8	CAAT-box	CAAT	1273	4	-	Nicotiana glutinosa
Ft_chitinaseIV-8	CAAT-box	CAAAT	1340	5	-	Pisum sativum	common cis-acting element in promoter and enhancer regions
Ft_chitinaseIV-8	CAAT-box	CAAT	1354	4	-	Nicotiana glutinosa
Ft_chitinaseIV-8	CAAT-box	CAAT	1361	4	-	Nicotiana glutinosa
Ft_chitinaseIV-8	CAAT-box	CAAT	1792	4	+	Nicotiana glutinosa
Ft_chitinaseIV-8	CAAT-box	CAAT	1796	4	+	Nicotiana glutinosa
Ft_chitinaseIV-8	CAAT-box	CCAAT	1897	5	+	Arabidopsis thaliana	common cis-acting element in promoter and enhancer regions
Ft_chitinaseIV-8	CAAT-box	CAAT	1898	4	+	Nicotiana glutinosa
Ft_chitinaseIV-8	CAAT-box	CAAT	1910	4	+	Nicotiana glutinosa
Ft_chitinaseIV-9	CAAT-box	CAAT	12	4	-	Nicotiana glutinosa
Ft_chitinaseIV-9	CAAT-box	CAAAT	37	5	+	Pisum sativum	common cis-acting element in promoter and enhancer regions
Ft_chitinaseIV-9	CAAT-box	CAAT	40	4	-	Nicotiana glutinosa
Ft_chitinaseIV-9	CAAT-box	CAAT	63	4	+	Nicotiana glutinosa
Ft_chitinaseIV-9	CAAT-box	CAAAT	78	5	-	Pisum sativum	common cis-acting element in promoter and enhancer regions
Ft_chitinaseIV-9	CAAT-box	CAAT	177	4	-	Nicotiana glutinosa
Ft_chitinaseIV-9	CAAT-box	CCAAT	193	5	-	Arabidopsis thaliana	common cis-acting element in promoter and enhancer regions
Ft_chitinaseIV-9	CAAT-box	CAAAT	271	5	-	Pisum sativum	common cis-acting element in promoter and enhancer regions
Ft_chitinaseIV-9	CAAT-box	CAAAT	362	5	+	Pisum sativum	common cis-acting element in promoter and enhancer regions
Ft_chitinaseIV-9	CAAT-box	CCAAT	369	5	-	Arabidopsis thaliana	common cis-acting element in promoter and enhancer regions
Ft_chitinaseIV-9	CAAT-box	CAAT	415	4	-	Nicotiana glutinosa
Ft_chitinaseIV-9	CAAT-box	CAAT	423	4	+	Nicotiana glutinosa
Ft_chitinaseIV-9	CAAT-box	CAAT	479	4	+	Nicotiana glutinosa
Ft_chitinaseIV-9	CAAT-box	CAAT	607	4	+	Nicotiana glutinosa
Ft_chitinaseIV-9	CAAT-box	CAAAT	744	5	-	Pisum sativum	common cis-acting element in promoter and enhancer regions
Ft_chitinaseIV-9	CAAT-box	CAAT	790	4	-	Nicotiana glutinosa
Ft_chitinaseIV-9	CAAT-box	CAAT	798	4	+	Nicotiana glutinosa
Ft_chitinaseIV-9	CAAT-box	CAAAT	1006	5	+	Pisum sativum	common cis-acting element in promoter and enhancer regions
Ft_chitinaseIV-9	CAAT-box	CAAT	1018	4	+	Nicotiana glutinosa
Ft_chitinaseIV-9	CAAT-box	CAAT	1099	4	-	Nicotiana glutinosa
Ft_chitinaseIV-9	CAAT-box	CAAT	1132	4	-	Nicotiana glutinosa
Ft_chitinaseIV-9	CAAT-box	CAAT	1187	4	-	Nicotiana glutinosa
Ft_chitinaseIV-9	CAAT-box	CCAAT	1312	5	-	Arabidopsis thaliana	common cis-acting element in promoter and enhancer regions
Ft_chitinaseIV-9	CAAT-box	CAAAT	1325	5	+	Pisum sativum	common cis-acting element in promoter and enhancer regions
Ft_chitinaseIV-9	CAAT-box	CCAAT	1331	5	-	Arabidopsis thaliana	common cis-acting element in promoter and enhancer regions
Ft_chitinaseIV-9	CAAT-box	CCAAT	1397	5	-	Arabidopsis thaliana	common cis-acting element in promoter and enhancer regions
Ft_chitinaseIV-9	CAAT-box	CAAT	1457	4	+	Nicotiana glutinosa
Ft_chitinaseIV-9	CAAT-box	CAAT	1624	4	-	Nicotiana glutinosa
Ft_chitinaseIV-9	CAAT-box	CAAT	1672	4	+	Nicotiana glutinosa
Ft_chitinaseIV-9	CAAT-box	CAAAT	1674	5	-	Pisum sativum	common cis-acting element in promoter and enhancer regions
Ft_chitinaseIV-9	CAAT-box	CCAAT	1682	5	+	Arabidopsis thaliana	common cis-acting element in promoter and enhancer regions
Ft_chitinaseIV-9	CAAT-box	CAAT	1683	4	+	Nicotiana glutinosa
Ft_chitinaseIV-9	CAAT-box	CCAAT	1759	5	-	Arabidopsis thaliana	common cis-acting element in promoter and enhancer regions
Ft_chitinaseIV-9	CAAT-box	CAAAT	1876	5	+	Pisum sativum	common cis-acting element in promoter and enhancer regions
Ft_chitinaseIV-9	CAAT-box	CAAAT	1953	5	+	Pisum sativum	common cis-acting element in promoter and enhancer regions
Ft_chitinaseIV-10	CAAT-box	CAAT	84	4	-	Nicotiana glutinosa
Ft_chitinaseIV-10	CAAT-box	CAAAT	91	5	-	Pisum sativum	common cis-acting element in promoter and enhancer regions
Ft_chitinaseIV-10	CAAT-box	CAAT	109	4	+	Nicotiana glutinosa
Ft_chitinaseIV-10	CAAT-box	CAAT	288	4	+	Nicotiana glutinosa
Ft_chitinaseIV-10	CAAT-box	CAAT	295	4	-	Nicotiana glutinosa
Ft_chitinaseIV-10	CAAT-box	CAAT	356	4	-	Nicotiana glutinosa
Ft_chitinaseIV-10	CAAT-box	CAAT	419	4	-	Nicotiana glutinosa
Ft_chitinaseIV-10	CAAT-box	CAAT	424	4	+	Nicotiana glutinosa
Ft_chitinaseIV-10	CAAT-box	CAAT	519	4	-	Nicotiana glutinosa
Ft_chitinaseIV-10	CAAT-box	CAAAT	532	5	-	Pisum sativum	common cis-acting element in promoter and enhancer regions
Ft_chitinaseIV-10	CAAT-box	CAAT	596	4	-	Nicotiana glutinosa
Ft_chitinaseIV-10	CAAT-box	CCAAT	738	5	+	Arabidopsis thaliana	common cis-acting element in promoter and enhancer regions
Ft_chitinaseIV-10	CAAT-box	CAAT	739	4	+	Nicotiana glutinosa
Ft_chitinaseIV-10	CAAT-box	CAAAT	752	5	-	Pisum sativum	common cis-acting element in promoter and enhancer regions
Ft_chitinaseIV-10	CAAT-box	CAAT	774	4	-	Nicotiana glutinosa
Ft_chitinaseIV-10	CAAT-box	CAAT	891	4	+	Nicotiana glutinosa
Ft_chitinaseIV-10	CAAT-box	CAAT	904	4	+	Nicotiana glutinosa
Ft_chitinaseIV-10	CAAT-box	CAAAT	996	5	+	Pisum sativum	common cis-acting element in promoter and enhancer regions
Ft_chitinaseIV-10	CAAT-box	CAAT	1081	4	-	Nicotiana glutinosa
Ft_chitinaseIV-10	CAAT-box	CAAT	1104	4	+	Nicotiana glutinosa
Ft_chitinaseIV-10	CAAT-box	CAAAT	1227	5	-	Pisum sativum	common cis-acting element in promoter and enhancer regions
Ft_chitinaseIV-10	CAAT-box	CAAT	1232	4	-	Nicotiana glutinosa
Ft_chitinaseIV-10	CAAT-box	CAAT	1257	4	-	Nicotiana glutinosa
Ft_chitinaseIV-10	CAAT-box	CAAT	1273	4	+	Nicotiana glutinosa
Ft_chitinaseIV-10	CAAT-box	CAAT	1291	4	+	Nicotiana glutinosa
Ft_chitinaseIV-10	CAAT-box	CAAT	1439	4	-	Nicotiana glutinosa
Ft_chitinaseIV-10	CAAT-box	CAAAT	1569	5	-	Pisum sativum	common cis-acting element in promoter and enhancer regions
Ft_chitinaseIV-10	CAAT-box	CAAT	1631	4	+	Nicotiana glutinosa
Ft_chitinaseIV-10	CAAT-box	CAAT	1633	4	-	Nicotiana glutinosa
Ft_chitinaseIV-10	CAAT-box	CCAAT	1760	5	+	Arabidopsis thaliana	common cis-acting element in promoter and enhancer regions
Ft_chitinaseIV-10	CAAT-box	CAAT	1761	4	+	Nicotiana glutinosa
Ft_chitinaseIV-10	CAAT-box	CAAAT	1783	5	+	Pisum sativum	common cis-acting element in promoter and enhancer regions
Ft_chitinaseIV-10	CAAT-box	CCAAT	1929	5	+	Arabidopsis thaliana	common cis-acting element in promoter and enhancer regions
Ft_chitinaseIV-10	CAAT-box	CAAT	1930	4	+	Nicotiana glutinosa
Ft_chitinaseIII-4	CAAT-box	CCAAT	4	5	+	Arabidopsis thaliana	common cis-acting element in promoter and enhancer regions
Ft_chitinaseIII-4	CAAT-box	CAAT	5	4	+	Nicotiana glutinosa
Ft_chitinaseIII-4	CAAT-box	CAAAT	21	5	+	Pisum sativum	common cis-acting element in promoter and enhancer regions
Ft_chitinaseIII-4	CAAT-box	CAAAT	44	5	-	Pisum sativum	common cis-acting element in promoter and enhancer regions
Ft_chitinaseIII-4	CAAT-box	CAAT	96	4	+	Nicotiana glutinosa
Ft_chitinaseIII-4	CAAT-box	CAAAT	162	5	-	Pisum sativum	common cis-acting element in promoter and enhancer regions
Ft_chitinaseIII-4	CAAT-box	CAAT	184	4	-	Nicotiana glutinosa
Ft_chitinaseIII-4	CAAT-box	CAAAT	290	5	+	Pisum sativum	common cis-acting element in promoter and enhancer regions
Ft_chitinaseIII-4	CAAT-box	CCCAATTT	371	8	+	Arabidopsis thaliana	common cis-acting element in promoter and enhancer regions
Ft_chitinaseIII-4	CAAT-box	CCAAT	372	5	+	Arabidopsis thaliana	common cis-acting element in promoter and enhancer regions
Ft_chitinaseIII-4	CAAT-box	CAAT	373	4	+	Nicotiana glutinosa
Ft_chitinaseIII-4	CAAT-box	CAAAT	375	5	-	Pisum sativum	common cis-acting element in promoter and enhancer regions
Ft_chitinaseIII-4	CAAT-box	CAAT	404	4	-	Nicotiana glutinosa
Ft_chitinaseIII-4	CAAT-box	CAAAT	415	5	+	Pisum sativum	common cis-acting element in promoter and enhancer regions
Ft_chitinaseIII-4	CAAT-box	CAAAT	449	5	-	Pisum sativum	common cis-acting element in promoter and enhancer regions
Ft_chitinaseIII-4	CAAT-box	CAAT	539	4	-	Nicotiana glutinosa
Ft_chitinaseIII-4	CAAT-box	CAAT	620	4	+	Nicotiana glutinosa
Ft_chitinaseIII-4	CAAT-box	CAAT	622	4	-	Nicotiana glutinosa
Ft_chitinaseIII-4	CAAT-box	CAAT	629	4	-	Nicotiana glutinosa
Ft_chitinaseIII-4	CAAT-box	CAAAT	641	5	-	Pisum sativum	common cis-acting element in promoter and enhancer regions
Ft_chitinaseIII-4	CAAT-box	CAAAT	658	5	-	Pisum sativum	common cis-acting element in promoter and enhancer regions
Ft_chitinaseIII-4	CAAT-box	CCAAT	665	5	+	Arabidopsis thaliana	common cis-acting element in promoter and enhancer regions
Ft_chitinaseIII-4	CAAT-box	CAAT	666	4	+	Nicotiana glutinosa
Ft_chitinaseIII-4	CAAT-box	CAAT	670	4	+	Nicotiana glutinosa
Ft_chitinaseIII-4	CAAT-box	CAAAT	723	5	+	Pisum sativum	common cis-acting element in promoter and enhancer regions
Ft_chitinaseIII-4	CAAT-box	CAAT	813	4	-	Nicotiana glutinosa
Ft_chitinaseIII-4	CAAT-box	CAAT	835	4	-	Nicotiana glutinosa
Ft_chitinaseIII-4	CAAT-box	CAAT	889	4	-	Nicotiana glutinosa
Ft_chitinaseIII-4	CAAT-box	CAAT	898	4	-	Nicotiana glutinosa
Ft_chitinaseIII-4	CAAT-box	CAAT	997	4	-	Nicotiana glutinosa
Ft_chitinaseIII-4	CAAT-box	CCAAT	1088	5	+	Arabidopsis thaliana	common cis-acting element in promoter and enhancer regions
Ft_chitinaseIII-4	CAAT-box	CAAT	1089	4	+	Nicotiana glutinosa
Ft_chitinaseIII-4	CAAT-box	CCAAT	1109	5	-	Arabidopsis thaliana	common cis-acting element in promoter and enhancer regions
Ft_chitinaseIII-4	CAAT-box	CCCAATTT	1133	8	-	Arabidopsis thaliana	common cis-acting element in promoter and enhancer regions
Ft_chitinaseIII-4	CAAT-box	CCAAT	1135	5	-	Arabidopsis thaliana	common cis-acting element in promoter and enhancer regions
Ft_chitinaseIII-4	CAAT-box	CAAT	1143	4	+	Nicotiana glutinosa
Ft_chitinaseIII-4	CAAT-box	CAAT	1173	4	+	Nicotiana glutinosa
Ft_chitinaseIII-4	CAAT-box	CAAT	1229	4	-	Nicotiana glutinosa
Ft_chitinaseIII-4	CAAT-box	CAAT	1235	4	-	Nicotiana glutinosa
Ft_chitinaseIII-4	CAAT-box	CCAAT	1278	5	+	Arabidopsis thaliana	common cis-acting element in promoter and enhancer regions
Ft_chitinaseIII-4	CAAT-box	CAAT	1279	4	+	Nicotiana glutinosa
Ft_chitinaseIII-4	CAAT-box	CAAT	1296	4	-	Nicotiana glutinosa
Ft_chitinaseIII-4	CAAT-box	CAAT	1335	4	-	Nicotiana glutinosa
Ft_chitinaseIII-4	CAAT-box	CAAT	1366	4	+	Nicotiana glutinosa
Ft_chitinaseIII-4	CAAT-box	CAAAT	1376	5	+	Pisum sativum	common cis-acting element in promoter and enhancer regions
Ft_chitinaseIII-4	CAAT-box	CAAT	1398	4	+	Nicotiana glutinosa
Ft_chitinaseIII-4	CAAT-box	CAAAT	1461	5	+	Pisum sativum	common cis-acting element in promoter and enhancer regions
Ft_chitinaseIII-4	CAAT-box	CCAAT	1464	5	-	Arabidopsis thaliana	common cis-acting element in promoter and enhancer regions
Ft_chitinaseIII-4	CAAT-box	CAAT	1504	4	+	Nicotiana glutinosa
Ft_chitinaseIII-4	CAAT-box	CAAAT	1554	5	-	Pisum sativum	common cis-acting element in promoter and enhancer regions
Ft_chitinaseIII-4	CAAT-box	CAAT	1587	4	-	Nicotiana glutinosa
Ft_chitinaseIII-4	CAAT-box	CAAT	1617	4	-	Nicotiana glutinosa
Ft_chitinaseIII-4	CAAT-box	CAAT	1650	4	-	Nicotiana glutinosa
Ft_chitinaseIII-4	CAAT-box	CAAAT	1725	5	+	Pisum sativum	common cis-acting element in promoter and enhancer regions
Ft_chitinaseIII-4	CAAT-box	CAAT	1833	4	+	Nicotiana glutinosa
Ft_chitinaseIII-4	CAAT-box	CAAAT	1860	5	-	Pisum sativum	common cis-acting element in promoter and enhancer regions
Ft_chitinaseIII-4	CAAT-box	CAAAT	1982	5	-	Pisum sativum	common cis-acting element in promoter and enhancer regions
Ft_chitinaseV-6	CAAT-box	CAAT	144	4	-	Nicotiana glutinosa
Ft_chitinaseV-6	CAAT-box	CCAAT	264	5	+	Arabidopsis thaliana	common cis-acting element in promoter and enhancer regions
Ft_chitinaseV-6	CAAT-box	CAAT	265	4	+	Nicotiana glutinosa
Ft_chitinaseV-6	CAAT-box	CAAAT	293	5	+	Pisum sativum	common cis-acting element in promoter and enhancer regions
Ft_chitinaseV-6	CAAT-box	CAAAT	323	5	+	Pisum sativum	common cis-acting element in promoter and enhancer regions
Ft_chitinaseV-6	CAAT-box	CAAAT	342	5	+	Pisum sativum	common cis-acting element in promoter and enhancer regions
Ft_chitinaseV-6	CAAT-box	CAAT	554	4	-	Nicotiana glutinosa
Ft_chitinaseV-6	CAAT-box	CAAT	579	4	-	Nicotiana glutinosa
Ft_chitinaseV-6	CAAT-box	CAAT	602	4	+	Nicotiana glutinosa
Ft_chitinaseV-6	CAAT-box	CCAAT	631	5	+	Arabidopsis thaliana	common cis-acting element in promoter and enhancer regions
Ft_chitinaseV-6	CAAT-box	CAAT	632	4	+	Nicotiana glutinosa
Ft_chitinaseV-6	CAAT-box	CAAT	641	4	-	Nicotiana glutinosa
Ft_chitinaseV-6	CAAT-box	CAAAT	709	5	+	Pisum sativum	common cis-acting element in promoter and enhancer regions
Ft_chitinaseV-6	CAAT-box	CAAT	859	4	-	Nicotiana glutinosa
Ft_chitinaseV-6	CAAT-box	CAAT	915	4	-	Nicotiana glutinosa
Ft_chitinaseV-6	CAAT-box	CAAT	958	4	+	Nicotiana glutinosa
Ft_chitinaseV-6	CAAT-box	CAAAT	1006	5	+	Pisum sativum	common cis-acting element in promoter and enhancer regions
Ft_chitinaseV-6	CAAT-box	CAAAT	1231	5	-	Pisum sativum	common cis-acting element in promoter and enhancer regions
Ft_chitinaseV-6	CAAT-box	CAAT	1319	4	-	Nicotiana glutinosa
Ft_chitinaseV-6	CAAT-box	CAAAT	1338	5	+	Pisum sativum	common cis-acting element in promoter and enhancer regions
Ft_chitinaseV-6	CAAT-box	CAAT	1341	4	-	Nicotiana glutinosa
Ft_chitinaseV-6	CAAT-box	CAAT	1368	4	-	Nicotiana glutinosa
Ft_chitinaseV-6	CAAT-box	CAAT	1468	4	+	Nicotiana glutinosa
Ft_chitinaseV-6	CAAT-box	CCAAT	1486	5	-	Arabidopsis thaliana	common cis-acting element in promoter and enhancer regions
Ft_chitinaseV-6	CAAT-box	CAAT	1499	4	+	Nicotiana glutinosa
Ft_chitinaseV-6	CAAT-box	CAAAT	1692	5	+	Pisum sativum	common cis-acting element in promoter and enhancer regions
Ft_chitinaseV-6	CAAT-box	CAAT	1695	4	-	Nicotiana glutinosa
Ft_chitinaseV-6	CAAT-box	CCAAT	1711	5	+	Arabidopsis thaliana	common cis-acting element in promoter and enhancer regions
Ft_chitinaseV-6	CAAT-box	CAAT	1712	4	+	Nicotiana glutinosa
Ft_chitinaseV-6	CAAT-box	CAAT	1794	4	-	Nicotiana glutinosa
Ft_chitinaseV-6	CAAT-box	CAAT	1862	4	-	Nicotiana glutinosa
Ft_chitinaseIV-11	CAAT-box	CAAAT	156	5	+	Pisum sativum	common cis-acting element in promoter and enhancer regions
Ft_chitinaseIV-11	CAAT-box	CAAT	295	4	+	Nicotiana glutinosa
Ft_chitinaseIV-11	CAAT-box	CCAAT	385	5	+	Arabidopsis thaliana	common cis-acting element in promoter and enhancer regions
Ft_chitinaseIV-11	CAAT-box	CAAT	386	4	+	Nicotiana glutinosa
Ft_chitinaseIV-11	CAAT-box	CAAT	505	4	+	Nicotiana glutinosa
Ft_chitinaseIV-11	CAAT-box	CAAT	507	4	-	Nicotiana glutinosa
Ft_chitinaseIV-11	CAAT-box	CAAT	574	4	-	Nicotiana glutinosa
Ft_chitinaseIV-11	CAAT-box	CAAT	636	4	+	Nicotiana glutinosa
Ft_chitinaseIV-11	CAAT-box	CAAT	640	4	+	Nicotiana glutinosa
Ft_chitinaseIV-11	CAAT-box	CAAT	691	4	+	Nicotiana glutinosa
Ft_chitinaseIV-11	CAAT-box	CAAT	705	4	+	Nicotiana glutinosa
Ft_chitinaseIV-11	CAAT-box	CAAT	726	4	-	Nicotiana glutinosa
Ft_chitinaseIV-11	CAAT-box	CAAT	759	4	-	Nicotiana glutinosa
Ft_chitinaseIV-11	CAAT-box	CAAT	768	4	-	Nicotiana glutinosa
Ft_chitinaseIV-11	CAAT-box	CAAT	776	4	-	Nicotiana glutinosa
Ft_chitinaseIV-11	CAAT-box	CCAAT	793	5	+	Arabidopsis thaliana	common cis-acting element in promoter and enhancer regions
Ft_chitinaseIV-11	CAAT-box	CAAT	794	4	+	Nicotiana glutinosa
Ft_chitinaseIV-11	CAAT-box	CAAT	814	4	-	Nicotiana glutinosa
Ft_chitinaseIV-11	CAAT-box	CAAT	885	4	+	Nicotiana glutinosa
Ft_chitinaseIV-11	CAAT-box	CAAT	911	4	-	Nicotiana glutinosa
Ft_chitinaseIV-11	CAAT-box	CAAT	933	4	-	Nicotiana glutinosa
Ft_chitinaseIV-11	CAAT-box	CAAT	965	4	-	Nicotiana glutinosa
Ft_chitinaseIV-11	CAAT-box	CAAT	971	4	+	Nicotiana glutinosa
Ft_chitinaseIV-11	CAAT-box	CAAAT	1011	5	-	Pisum sativum	common cis-acting element in promoter and enhancer regions
Ft_chitinaseIV-11	CAAT-box	CAAT	1021	4	-	Nicotiana glutinosa
Ft_chitinaseIV-11	CAAT-box	CAAAT	1047	5	+	Pisum sativum	common cis-acting element in promoter and enhancer regions
Ft_chitinaseIV-11	CAAT-box	CAAT	1055	4	+	Nicotiana glutinosa
Ft_chitinaseIV-11	CAAT-box	CCAAT	1080	5	+	Arabidopsis thaliana	common cis-acting element in promoter and enhancer regions
Ft_chitinaseIV-11	CAAT-box	CAAT	1081	4	+	Nicotiana glutinosa
Ft_chitinaseIV-11	CAAT-box	CAAAT	1271	5	-	Pisum sativum	common cis-acting element in promoter and enhancer regions
Ft_chitinaseIV-11	CAAT-box	CAAAT	1438	5	+	Pisum sativum	common cis-acting element in promoter and enhancer regions
Ft_chitinaseIV-11	CAAT-box	CAAAT	1503	5	-	Pisum sativum	common cis-acting element in promoter and enhancer regions
Ft_chitinaseIV-11	CAAT-box	CAAT	1532	4	-	Nicotiana glutinosa
Ft_chitinaseIV-11	CAAT-box	CAAAT	1550	5	-	Pisum sativum	common cis-acting element in promoter and enhancer regions
Ft_chitinaseIV-11	CAAT-box	CAAT	1558	4	+	Nicotiana glutinosa
Ft_chitinaseIV-11	CAAT-box	CAAT	1567	4	+	Nicotiana glutinosa
Ft_chitinaseIV-11	CAAT-box	CAAAT	1621	5	-	Pisum sativum	common cis-acting element in promoter and enhancer regions
Ft_chitinaseIV-11	CAAT-box	CAAAT	1671	5	-	Pisum sativum	common cis-acting element in promoter and enhancer regions
Ft_chitinaseIV-11	CAAT-box	CAAAT	1764	5	-	Pisum sativum	common cis-acting element in promoter and enhancer regions
Ft_chitinaseIV-11	CAAT-box	CAAT	1802	4	-	Nicotiana glutinosa
Ft_chitinaseIV-11	CAAT-box	CAAAT	1833	5	-	Pisum sativum	common cis-acting element in promoter and enhancer regions
Ft_chitinaseIV-11	CAAT-box	CAAAT	1848	5	+	Pisum sativum	common cis-acting element in promoter and enhancer regions
Ft_chitinaseIV-11	CAAT-box	CCAAT	1884	5	-	Arabidopsis thaliana	common cis-acting element in promoter and enhancer regions
Ft_chitinaseIV-11	CAAT-box	TGCCAAC	1893	7	-	Petunia hybrida	common cis-acting element in promoter and enhancer regions
Ft_chitinaseV-7	CAAT-box	CAAAT	190	5	+	Pisum sativum	common cis-acting element in promoter and enhancer regions
Ft_chitinaseV-7	CAAT-box	CAAT	350	4	+	Nicotiana glutinosa
Ft_chitinaseV-7	CAAT-box	CAAAT	477	5	+	Pisum sativum	common cis-acting element in promoter and enhancer regions
Ft_chitinaseV-7	CAAT-box	CCAAT	498	5	-	Arabidopsis thaliana	common cis-acting element in promoter and enhancer regions
Ft_chitinaseV-7	CAAT-box	CAAT	505	4	-	Nicotiana glutinosa
Ft_chitinaseV-7	CAAT-box	CCAAT	534	5	+	Arabidopsis thaliana	common cis-acting element in promoter and enhancer regions
Ft_chitinaseV-7	CAAT-box	CAAT	535	4	+	Nicotiana glutinosa
Ft_chitinaseV-7	CAAT-box	CAAT	586	4	+	Nicotiana glutinosa
Ft_chitinaseV-7	CAAT-box	CAAT	652	4	+	Nicotiana glutinosa
Ft_chitinaseV-7	CAAT-box	CAAAT	695	5	+	Pisum sativum	common cis-acting element in promoter and enhancer regions
Ft_chitinaseV-7	CAAT-box	CAACCAACTCC	792	10	-	Arabidopsis thaliana	common cis-acting element in promoter and enhancer regions
Ft_chitinaseV-7	CAAT-box	CAAT	897	4	-	Nicotiana glutinosa
Ft_chitinaseV-7	CAAT-box	CAAAT	928	5	+	Pisum sativum	common cis-acting element in promoter and enhancer regions
Ft_chitinaseV-7	CAAT-box	CAAT	955	4	+	Nicotiana glutinosa
Ft_chitinaseV-7	CAAT-box	CAAAT	959	5	+	Pisum sativum	common cis-acting element in promoter and enhancer regions
Ft_chitinaseV-7	CAAT-box	CAAT	1050	4	+	Nicotiana glutinosa
Ft_chitinaseV-7	CAAT-box	CAAT	1052	4	-	Nicotiana glutinosa
Ft_chitinaseV-7	CAAT-box	CAAT	1069	4	+	Nicotiana glutinosa
Ft_chitinaseV-7	CAAT-box	CAAT	1095	4	-	Nicotiana glutinosa
Ft_chitinaseV-7	CAAT-box	CAAT	1192	4	+	Nicotiana glutinosa
Ft_chitinaseV-7	CAAT-box	CAAT	1529	4	-	Nicotiana glutinosa
Ft_chitinaseV-7	CAAT-box	CAAAT	1870	5	+	Pisum sativum	common cis-acting element in promoter and enhancer regions
Ft_chitinaseV-7	CAAT-box	CAAAT	1880	5	+	Pisum sativum	common cis-acting element in promoter and enhancer regions
Ft_chitinaseV-7	CAAT-box	CAAAT	1897	5	+	Pisum sativum	common cis-acting element in promoter and enhancer regions
Ft_chitinaseV-7	CAAT-box	CAAT	1916	4	+	Nicotiana glutinosa
Ft_chitinaseV-7	CAAT-box	CAAT	1938	4	-	Nicotiana glutinosa
Ft_chitinaseV-7	CAAT-box	CAAT	1943	4	+	Nicotiana glutinosa
Ft_chitinaseV-7	CAAT-box	CCAAT	1958	5	-	Arabidopsis thaliana	common cis-acting element in promoter and enhancer regions
Ft_chitinaseV-7	CAAT-box	CAAT	1969	4	-	Nicotiana glutinosa
Ft_chitinaseV-8	CAAT-box	CAAT	155	4	+	Nicotiana glutinosa
Ft_chitinaseV-8	CAAT-box	CAAT	266	4	-	Nicotiana glutinosa
Ft_chitinaseV-8	CAAT-box	CCAAT	298	5	-	Arabidopsis thaliana	common cis-acting element in promoter and enhancer regions
Ft_chitinaseV-8	CAAT-box	CAAAT	310	5	-	Pisum sativum	common cis-acting element in promoter and enhancer regions
Ft_chitinaseV-8	CAAT-box	CAAT	337	4	-	Nicotiana glutinosa
Ft_chitinaseV-8	CAAT-box	CAAAT	484	5	+	Pisum sativum	common cis-acting element in promoter and enhancer regions
Ft_chitinaseV-8	CAAT-box	CAAT	498	4	-	Nicotiana glutinosa
Ft_chitinaseV-8	CAAT-box	CAAT	536	4	+	Nicotiana glutinosa
Ft_chitinaseV-8	CAAT-box	CAAT	578	4	-	Nicotiana glutinosa
Ft_chitinaseV-8	CAAT-box	CAAT	592	4	-	Nicotiana glutinosa
Ft_chitinaseV-8	CAAT-box	CAAT	628	4	-	Nicotiana glutinosa
Ft_chitinaseV-8	CAAT-box	CAAT	658	4	-	Nicotiana glutinosa
Ft_chitinaseV-8	CAAT-box	CAAT	676	4	+	Nicotiana glutinosa
Ft_chitinaseV-8	CAAT-box	CAAT	693	4	-	Nicotiana glutinosa
Ft_chitinaseV-8	CAAT-box	CAAT	700	4	+	Nicotiana glutinosa
Ft_chitinaseV-8	CAAT-box	CAAT	709	4	-	Nicotiana glutinosa
Ft_chitinaseV-8	CAAT-box	CCAAT	730	5	-	Arabidopsis thaliana	common cis-acting element in promoter and enhancer regions
Ft_chitinaseV-8	CAAT-box	CAAAT	751	5	-	Pisum sativum	common cis-acting element in promoter and enhancer regions
Ft_chitinaseV-8	CAAT-box	CAAAT	762	5	-	Pisum sativum	common cis-acting element in promoter and enhancer regions
Ft_chitinaseV-8	CAAT-box	CAAT	782	4	-	Nicotiana glutinosa
Ft_chitinaseV-8	CAAT-box	CAAT	840	4	-	Nicotiana glutinosa
Ft_chitinaseV-8	CAAT-box	CAAT	861	4	-	Nicotiana glutinosa
Ft_chitinaseV-8	CAAT-box	CAAT	935	4	-	Nicotiana glutinosa
Ft_chitinaseV-8	CAAT-box	CAAT	971	4	-	Nicotiana glutinosa
Ft_chitinaseV-8	CAAT-box	CAAT	1046	4	+	Nicotiana glutinosa
Ft_chitinaseV-8	CAAT-box	CAAAT	1081	5	+	Pisum sativum	common cis-acting element in promoter and enhancer regions
Ft_chitinaseV-8	CAAT-box	CAAAT	1087	5	+	Pisum sativum	common cis-acting element in promoter and enhancer regions
Ft_chitinaseV-8	CAAT-box	CAAAT	1111	5	-	Pisum sativum	common cis-acting element in promoter and enhancer regions
Ft_chitinaseV-8	CAAT-box	CCAAT	1177	5	-	Arabidopsis thaliana	common cis-acting element in promoter and enhancer regions
Ft_chitinaseV-8	CAAT-box	CAAAT	1230	5	+	Pisum sativum	common cis-acting element in promoter and enhancer regions
Ft_chitinaseV-8	CAAT-box	CAAAT	1251	5	+	Pisum sativum	common cis-acting element in promoter and enhancer regions
Ft_chitinaseV-8	CAAT-box	CAAT	1322	4	-	Nicotiana glutinosa
Ft_chitinaseV-8	CAAT-box	CAAAT	1343	5	-	Pisum sativum	common cis-acting element in promoter and enhancer regions
Ft_chitinaseV-8	CAAT-box	CAAT	1382	4	+	Nicotiana glutinosa
Ft_chitinaseV-8	CAAT-box	CAAT	1388	4	-	Nicotiana glutinosa
Ft_chitinaseV-8	CAAT-box	CAAT	1394	4	+	Nicotiana glutinosa
Ft_chitinaseV-8	CAAT-box	CAAT	1415	4	+	Nicotiana glutinosa
Ft_chitinaseV-8	CAAT-box	CAAT	1447	4	+	Nicotiana glutinosa
Ft_chitinaseV-8	CAAT-box	CAAT	1500	4	-	Nicotiana glutinosa
Ft_chitinaseV-8	CAAT-box	CAAT	1582	4	+	Nicotiana glutinosa
Ft_chitinaseV-8	CAAT-box	CAAT	1608	4	-	Nicotiana glutinosa
Ft_chitinaseV-8	CAAT-box	CAAAT	1612	5	+	Pisum sativum	common cis-acting element in promoter and enhancer regions
Ft_chitinaseV-8	CAAT-box	CAAT	1667	4	+	Nicotiana glutinosa
Ft_chitinaseV-8	CAAT-box	CAAT	1798	4	+	Nicotiana glutinosa
Ft_chitinaseV-8	CAAT-box	CAAT	1804	4	+	Nicotiana glutinosa
Ft_chitinaseV-8	CAAT-box	CAAAT	1842	5	+	Pisum sativum	common cis-acting element in promoter and enhancer regions
Ft_chitinaseV-8	CAAT-box	CCAAT	1845	5	-	Arabidopsis thaliana	common cis-acting element in promoter and enhancer regions
Ft_chitinaseV-8	CAAT-box	CAAT	1853	4	+	Nicotiana glutinosa
Ft_chitinaseV-8	CAAT-box	CAAAT	1870	5	+	Pisum sativum	common cis-acting element in promoter and enhancer regions
Ft_chitinaseV-8	CAAT-box	CAAT	1893	4	+	Nicotiana glutinosa
Ft_chitinaseV-8	CAAT-box	CCCAATTT	1905	8	+	Arabidopsis thaliana	common cis-acting element in promoter and enhancer regions
Ft_chitinaseV-8	CAAT-box	CCAAT	1906	5	+	Arabidopsis thaliana	common cis-acting element in promoter and enhancer regions
Ft_chitinaseV-8	CAAT-box	CAAT	1907	4	+	Nicotiana glutinosa
Ft_chitinaseV-8	CAAT-box	CAAAT	1909	5	-	Pisum sativum	common cis-acting element in promoter and enhancer regions
Ft_chitinaseV-8	CAAT-box	CAAT	1943	4	-	Nicotiana glutinosa
Ft_chitinaseV-8	CAAT-box	CAAT	1954	4	-	Nicotiana glutinosa
Ft_chitinaseV-9	CAAT-box	CAAAT	20	5	-	Pisum sativum	common cis-acting element in promoter and enhancer regions
Ft_chitinaseV-9	CAAT-box	CCAAT	126	5	-	Arabidopsis thaliana	common cis-acting element in promoter and enhancer regions
Ft_chitinaseV-9	CAAT-box	CAAAT	233	5	+	Pisum sativum	common cis-acting element in promoter and enhancer regions
Ft_chitinaseV-9	CAAT-box	CAAAT	312	5	-	Pisum sativum	common cis-acting element in promoter and enhancer regions
Ft_chitinaseV-9	CAAT-box	CAAAT	457	5	+	Pisum sativum	common cis-acting element in promoter and enhancer regions
Ft_chitinaseV-9	CAAT-box	TGCCAAC	600	7	+	Petunia hybrida	common cis-acting element in promoter and enhancer regions
Ft_chitinaseV-9	CAAT-box	CAAAT	680	5	+	Pisum sativum	common cis-acting element in promoter and enhancer regions
Ft_chitinaseV-9	CAAT-box	CCCAATTT	681	8	-	Arabidopsis thaliana	common cis-acting element in promoter and enhancer regions
Ft_chitinaseV-9	CAAT-box	CCAAT	683	5	-	Arabidopsis thaliana	common cis-acting element in promoter and enhancer regions
Ft_chitinaseV-9	CAAT-box	CAAT	793	4	+	Nicotiana glutinosa
Ft_chitinaseV-9	CAAT-box	CAAT	921	4	-	Nicotiana glutinosa
Ft_chitinaseV-9	CAAT-box	CAAT	927	4	-	Nicotiana glutinosa
Ft_chitinaseV-9	CAAT-box	CCAAT	936	5	+	Arabidopsis thaliana	common cis-acting element in promoter and enhancer regions
Ft_chitinaseV-9	CAAT-box	CAAT	937	4	+	Nicotiana glutinosa
Ft_chitinaseV-9	CAAT-box	CAAT	980	4	-	Nicotiana glutinosa
Ft_chitinaseV-9	CAAT-box	CAAT	992	4	-	Nicotiana glutinosa
Ft_chitinaseV-9	CAAT-box	CAAT	1039	4	-	Nicotiana glutinosa
Ft_chitinaseV-9	CAAT-box	CAAT	1044	4	-	Nicotiana glutinosa
Ft_chitinaseV-9	CAAT-box	CAAT	1048	4	-	Nicotiana glutinosa
Ft_chitinaseV-9	CAAT-box	CAAAT	1099	5	-	Pisum sativum	common cis-acting element in promoter and enhancer regions
Ft_chitinaseV-9	CAAT-box	CAAT	1160	4	-	Nicotiana glutinosa
Ft_chitinaseV-9	CAAT-box	CAAT	1240	4	-	Nicotiana glutinosa
Ft_chitinaseV-9	CAAT-box	CAAT	1290	4	-	Nicotiana glutinosa
Ft_chitinaseV-9	CAAT-box	CCAAT	1294	5	-	Arabidopsis thaliana	common cis-acting element in promoter and enhancer regions
Ft_chitinaseV-9	CAAT-box	CAAT	1335	4	+	Nicotiana glutinosa
Ft_chitinaseV-9	CAAT-box	CAAAT	1349	5	-	Pisum sativum	common cis-acting element in promoter and enhancer regions
Ft_chitinaseV-9	CAAT-box	CAAAT	1375	5	-	Pisum sativum	common cis-acting element in promoter and enhancer regions
Ft_chitinaseV-9	CAAT-box	CCAAT	1511	5	+	Arabidopsis thaliana	common cis-acting element in promoter and enhancer regions
Ft_chitinaseV-9	CAAT-box	CAAT	1512	4	+	Nicotiana glutinosa
Ft_chitinaseV-9	CAAT-box	CCAAT	1673	5	+	Arabidopsis thaliana	common cis-acting element in promoter and enhancer regions
Ft_chitinaseV-9	CAAT-box	CAAT	1674	4	+	Nicotiana glutinosa
Ft_chitinaseV-9	CAAT-box	CAAT	1716	4	-	Nicotiana glutinosa
Ft_chitinaseV-9	CAAT-box	CAAAT	1772	5	+	Pisum sativum	common cis-acting element in promoter and enhancer regions
Ft_chitinaseV-9	CAAT-box	CAAT	1775	4	-	Nicotiana glutinosa
Ft_chitinaseV-9	CAAT-box	CCAAT	1816	5	+	Arabidopsis thaliana	common cis-acting element in promoter and enhancer regions
Ft_chitinaseV-9	CAAT-box	CAAT	1817	4	+	Nicotiana glutinosa
Ft_chitinaseV-9	CAAT-box	CAAT	1819	4	-	Nicotiana glutinosa
Ft_chitinaseV-9	CAAT-box	CAAT	1826	4	-	Nicotiana glutinosa
Ft_chitinaseV-9	CAAT-box	CAAAT	1858	5	+	Pisum sativum	common cis-acting element in promoter and enhancer regions
Ft_chitinaseV-9	CAAT-box	CAAT	1878	4	-	Nicotiana glutinosa
Ft_chitinaseV-9	CAAT-box	CAAAT	1883	5	+	Pisum sativum	common cis-acting element in promoter and enhancer regions
Ft_chitinaseIV-12	CAAT-box	CAAT	13	4	+	Nicotiana glutinosa
Ft_chitinaseIV-12	CAAT-box	CCAAT	89	5	-	Arabidopsis thaliana	common cis-acting element in promoter and enhancer regions
Ft_chitinaseIV-12	CAAT-box	CAAAT	100	5	+	Pisum sativum	common cis-acting element in promoter and enhancer regions
Ft_chitinaseIV-12	CAAT-box	CAAT	120	4	+	Nicotiana glutinosa
Ft_chitinaseIV-12	CAAT-box	CAAAT	122	5	-	Pisum sativum	common cis-acting element in promoter and enhancer regions
Ft_chitinaseIV-12	CAAT-box	CAAAT	162	5	+	Pisum sativum	common cis-acting element in promoter and enhancer regions
Ft_chitinaseIV-12	CAAT-box	CAAT	173	4	+	Nicotiana glutinosa
Ft_chitinaseIV-12	CAAT-box	CCAAT	175	5	-	Arabidopsis thaliana	common cis-acting element in promoter and enhancer regions
Ft_chitinaseIV-12	CAAT-box	CCAAT	213	5	+	Arabidopsis thaliana	common cis-acting element in promoter and enhancer regions
Ft_chitinaseIV-12	CAAT-box	CAAT	214	4	+	Nicotiana glutinosa
Ft_chitinaseIV-12	CAAT-box	CAAT	222	4	+	Nicotiana glutinosa
Ft_chitinaseIV-12	CAAT-box	CCAAT	224	5	-	Arabidopsis thaliana	common cis-acting element in promoter and enhancer regions
Ft_chitinaseIV-12	CAAT-box	CAAT	292	4	+	Nicotiana glutinosa
Ft_chitinaseIV-12	CAAT-box	CAAT	308	4	+	Nicotiana glutinosa
Ft_chitinaseIV-12	CAAT-box	CAAAT	353	5	-	Pisum sativum	common cis-acting element in promoter and enhancer regions
Ft_chitinaseIV-12	CAAT-box	CCAAT	390	5	-	Arabidopsis thaliana	common cis-acting element in promoter and enhancer regions
Ft_chitinaseIV-12	CAAT-box	CAAAT	402	5	-	Pisum sativum	common cis-acting element in promoter and enhancer regions
Ft_chitinaseIV-12	CAAT-box	CAAT	508	4	+	Nicotiana glutinosa
Ft_chitinaseIV-12	CAAT-box	CAAT	531	4	-	Nicotiana glutinosa
Ft_chitinaseIV-12	CAAT-box	CAAAT	654	5	+	Pisum sativum	common cis-acting element in promoter and enhancer regions
Ft_chitinaseIV-12	CAAT-box	CAAT	698	4	-	Nicotiana glutinosa
Ft_chitinaseIV-12	CAAT-box	CCAAT	730	5	+	Arabidopsis thaliana	common cis-acting element in promoter and enhancer regions
Ft_chitinaseIV-12	CAAT-box	CAAT	731	4	+	Nicotiana glutinosa
Ft_chitinaseIV-12	CAAT-box	CCAAT	824	5	+	Arabidopsis thaliana	common cis-acting element in promoter and enhancer regions
Ft_chitinaseIV-12	CAAT-box	CAAT	825	4	+	Nicotiana glutinosa
Ft_chitinaseIV-12	CAAT-box	CAAT	854	4	+	Nicotiana glutinosa
Ft_chitinaseIV-12	CAAT-box	CCAAT	865	5	-	Arabidopsis thaliana	common cis-acting element in promoter and enhancer regions
Ft_chitinaseIV-12	CAAT-box	CAAT	955	4	+	Nicotiana glutinosa
Ft_chitinaseIV-12	CAAT-box	CAAT	998	4	-	Nicotiana glutinosa
Ft_chitinaseIV-12	CAAT-box	CAAAT	1032	5	+	Pisum sativum	common cis-acting element in promoter and enhancer regions
Ft_chitinaseIV-12	CAAT-box	CAAT	1111	4	+	Nicotiana glutinosa
Ft_chitinaseIV-12	CAAT-box	CAAAT	1133	5	+	Pisum sativum	common cis-acting element in promoter and enhancer regions
Ft_chitinaseIV-12	CAAT-box	CAAT	1150	4	+	Nicotiana glutinosa
Ft_chitinaseIV-12	CAAT-box	CCAAT	1239	5	+	Arabidopsis thaliana	common cis-acting element in promoter and enhancer regions
Ft_chitinaseIV-12	CAAT-box	CAAT	1240	4	+	Nicotiana glutinosa
Ft_chitinaseIV-12	CAAT-box	CAAAT	1344	5	+	Pisum sativum	common cis-acting element in promoter and enhancer regions
Ft_chitinaseIV-12	CAAT-box	CAAAT	1492	5	+	Pisum sativum	common cis-acting element in promoter and enhancer regions
Ft_chitinaseIV-12	CAAT-box	CCAAT	1560	5	+	Arabidopsis thaliana	common cis-acting element in promoter and enhancer regions
Ft_chitinaseIV-12	CAAT-box	CAAT	1561	4	+	Nicotiana glutinosa
Ft_chitinaseIV-12	CAAT-box	CAAT	1563	4	-	Nicotiana glutinosa
Ft_chitinaseIV-12	CAAT-box	CAAAT	1572	5	+	Pisum sativum	common cis-acting element in promoter and enhancer regions
Ft_chitinaseIV-12	CAAT-box	CCAAT	1663	5	-	Arabidopsis thaliana	common cis-acting element in promoter and enhancer regions
Ft_chitinaseIV-12	CAAT-box	CAAT	1750	4	-	Nicotiana glutinosa
Ft_chitinaseIV-12	CAAT-box	CAAT	1758	4	-	Nicotiana glutinosa
Ft_chitinaseIV-12	CAAT-box	CAAT	1847	4	-	Nicotiana glutinosa
Ft_chitinaseIV-12	CAAT-box	CAAT	1874	4	-	Nicotiana glutinosa
Ft_chitinaseIV-12	CAAT-box	CAAAT	1961	5	+	Pisum sativum	common cis-acting element in promoter and enhancer regions
Ft_chitinaseIV-12	CAAT-box	CAAAT	1967	5	+	Pisum sativum	common cis-acting element in promoter and enhancer regions
Ft_chitinaseIII-1	CARE	CAACTCAC	398	8	+	Oryza sativa
Ft_chitinaseIII-2	CARE	CAACTCAC	746	8	-	Oryza sativa
Ft_chitinaseII-1	CAT-box	GCCACT	1060	6	+	Arabidopsis thaliana	cis-acting regulatory element related to meristem expression
Ft_chitinaseV-3	CAT-box	GCCACT	1140	6	+	Arabidopsis thaliana	cis-acting regulatory element related to meristem expression
Ft_chitinaseIII-3	CAT-box	GCCACT	1634	6	+	Arabidopsis thaliana	cis-acting regulatory element related to meristem expression
Ft_chitinaseIV-5	CAT-box	GCCACT	242	6	-	Arabidopsis thaliana	cis-acting regulatory element related to meristem expression
Ft_chitinaseIV-6	CAT-box	GCCACT	277	6	-	Arabidopsis thaliana	cis-acting regulatory element related to meristem expression
Ft_chitinaseV-3	CCAAT-box	CAACGG	49	6	-	Hordeum vulgare	MYBHv1 binding site
Ft_chitinaseV-3	CCAAT-box	CAACGG	72	6	+	Hordeum vulgare	MYBHv1 binding site
Ft_chitinaseV-3	CCAAT-box	CAACGG	1451	6	-	Hordeum vulgare	MYBHv1 binding site
Ft_chitinaseIII-3	CCAAT-box	CAACGG	1190	6	+	Hordeum vulgare	MYBHv1 binding site
Ft_chitinaseIII-3	CCAAT-box	CAACGG	1911	6	+	Hordeum vulgare	MYBHv1 binding site
Ft_chitinaseV-5	CCAAT-box	CAACGG	1071	6	-	Hordeum vulgare	MYBHv1 binding site
Ft_chitinaseIV-1	CCAAT-box	CAACGG	542	6	-	Hordeum vulgare	MYBHv1 binding site
Ft_chitinaseIV-4	CCAAT-box	CAACGG	478	6	-	Hordeum vulgare	MYBHv1 binding site
Ft_chitinaseIV-4	CCAAT-box	CAACGG	785	6	-	Hordeum vulgare	MYBHv1 binding site
Ft_chitinaseIV-6	CCAAT-box	CAACGG	27	6	-	Hordeum vulgare	MYBHv1 binding site
Ft_chitinaseIV-9	CCAAT-box	CAACGG	1193	6	+	Hordeum vulgare	MYBHv1 binding site
Ft_chitinaseV-6	CCAAT-box	CAACGG	148	6	+	Hordeum vulgare	MYBHv1 binding site
Ft_chitinaseIV-11	CCAAT-box	CAACGG	472	6	+	Hordeum vulgare	MYBHv1 binding site
Ft_chitinaseV-4	CCGTCC motif	CCGTCC	1937	6	+	Nicotiana tabacum
Ft_chitinaseIII-1	CCGTCC motif	CCGTCC	1581	6	-	Nicotiana tabacum
Ft_chitinaseV-5	CCGTCC motif	CCGTCC	1010	6	+	Nicotiana tabacum
Ft_chitinaseIV-8	CCGTCC motif	CCGTCC	1455	6	-	Nicotiana tabacum
Ft_chitinaseIV-8	CCGTCC motif	CCGTCC	1512	6	+	Nicotiana tabacum
Ft_chitinaseIV-8	CCGTCC motif	CCGTCC	1870	6	+	Nicotiana tabacum
Ft_chitinaseIII-4	CCGTCC motif	CCGTCC	1668	6	-	Nicotiana tabacum
Ft_chitinaseV-7	CCGTCC motif	CCGTCC	1649	6	-	Nicotiana tabacum
Ft_chitinaseV-8	CCGTCC motif	CCGTCC	965	6	+	Nicotiana tabacum
Ft_chitinaseV-4	CCGTCC-box	CCGTCC	1937	6	+	Petroselinum hortense
Ft_chitinaseIII-1	CCGTCC-box	CCGTCC	1581	6	-	Petroselinum hortense
Ft_chitinaseV-5	CCGTCC-box	CCGTCC	1010	6	+	Petroselinum hortense
Ft_chitinaseIV-8	CCGTCC-box	CCGTCC	1455	6	-	Petroselinum hortense
Ft_chitinaseIV-8	CCGTCC-box	CCGTCC	1512	6	+	Petroselinum hortense
Ft_chitinaseIV-8	CCGTCC-box	CCGTCC	1870	6	+	Petroselinum hortense
Ft_chitinaseIII-4	CCGTCC-box	CCGTCC	1668	6	-	Petroselinum hortense
Ft_chitinaseV-7	CCGTCC-box	CCGTCC	1649	6	-	Petroselinum hortense
Ft_chitinaseV-8	CCGTCC-box	CCGTCC	965	6	+	Petroselinum hortense
Ft_chitinaseV-1	CGTCA-motif	CGTCA	177	5	+	Hordeum vulgare	cis-acting regulatory element involved in the MeJA-responsiveness
Ft_chitinaseV-1	CGTCA-motif	CGTCA	1216	5	-	Hordeum vulgare	cis-acting regulatory element involved in the MeJA-responsiveness
Ft_chitinaseV-2	CGTCA-motif	CGTCA	870	5	+	Hordeum vulgare	cis-acting regulatory element involved in the MeJA-responsiveness
Ft_chitinaseII-1	CGTCA-motif	CGTCA	1416	5	+	Hordeum vulgare	cis-acting regulatory element involved in the MeJA-responsiveness
Ft_chitinaseII-1	CGTCA-motif	CGTCA	1514	5	-	Hordeum vulgare	cis-acting regulatory element involved in the MeJA-responsiveness
Ft_chitinaseII-1	CGTCA-motif	CGTCA	1526	5	-	Hordeum vulgare	cis-acting regulatory element involved in the MeJA-responsiveness
Ft_chitinaseV-3	CGTCA-motif	CGTCA	390	5	+	Hordeum vulgare	cis-acting regulatory element involved in the MeJA-responsiveness
Ft_chitinaseV-3	CGTCA-motif	CGTCA	1718	5	-	Hordeum vulgare	cis-acting regulatory element involved in the MeJA-responsiveness
Ft_chitinaseV-4	CGTCA-motif	CGTCA	74	5	-	Hordeum vulgare	cis-acting regulatory element involved in the MeJA-responsiveness
Ft_chitinaseV-4	CGTCA-motif	CGTCA	186	5	+	Hordeum vulgare	cis-acting regulatory element involved in the MeJA-responsiveness
Ft_chitinaseIII-1	CGTCA-motif	CGTCA	538	5	+	Hordeum vulgare	cis-acting regulatory element involved in the MeJA-responsiveness
Ft_chitinaseIII-1	CGTCA-motif	CGTCA	678	5	+	Hordeum vulgare	cis-acting regulatory element involved in the MeJA-responsiveness
Ft_chitinaseIII-1	CGTCA-motif	CGTCA	765	5	-	Hordeum vulgare	cis-acting regulatory element involved in the MeJA-responsiveness
Ft_chitinaseIII-1	CGTCA-motif	CGTCA	1188	5	+	Hordeum vulgare	cis-acting regulatory element involved in the MeJA-responsiveness
Ft_chitinaseIII-1	CGTCA-motif	CGTCA	1419	5	-	Hordeum vulgare	cis-acting regulatory element involved in the MeJA-responsiveness
Ft_chitinaseIII-1	CGTCA-motif	CGTCA	1573	5	-	Hordeum vulgare	cis-acting regulatory element involved in the MeJA-responsiveness
Ft_chitinaseIII-2	CGTCA-motif	CGTCA	382	5	+	Hordeum vulgare	cis-acting regulatory element involved in the MeJA-responsiveness
Ft_chitinaseIII-2	CGTCA-motif	CGTCA	469	5	-	Hordeum vulgare	cis-acting regulatory element involved in the MeJA-responsiveness
Ft_chitinaseIII-2	CGTCA-motif	CGTCA	609	5	-	Hordeum vulgare	cis-acting regulatory element involved in the MeJA-responsiveness
Ft_chitinaseIII-2	CGTCA-motif	CGTCA	1228	5	+	Hordeum vulgare	cis-acting regulatory element involved in the MeJA-responsiveness
Ft_chitinaseIII-2	CGTCA-motif	CGTCA	1835	5	-	Hordeum vulgare	cis-acting regulatory element involved in the MeJA-responsiveness
Ft_chitinaseIII-3	CGTCA-motif	CGTCA	1884	5	-	Hordeum vulgare	cis-acting regulatory element involved in the MeJA-responsiveness
Ft_chitinaseV-5	CGTCA-motif	CGTCA	1196	5	+	Hordeum vulgare	cis-acting regulatory element involved in the MeJA-responsiveness
Ft_chitinaseV-5	CGTCA-motif	CGTCA	1888	5	-	Hordeum vulgare	cis-acting regulatory element involved in the MeJA-responsiveness
Ft_chitinaseV-5	CGTCA-motif	CGTCA	1910	5	+	Hordeum vulgare	cis-acting regulatory element involved in the MeJA-responsiveness
Ft_chitinaseIV-1	CGTCA-motif	CGTCA	736	5	+	Hordeum vulgare	cis-acting regulatory element involved in the MeJA-responsiveness
Ft_chitinaseIV-1	CGTCA-motif	CGTCA	882	5	+	Hordeum vulgare	cis-acting regulatory element involved in the MeJA-responsiveness
Ft_chitinaseIV-2	CGTCA-motif	CGTCA	611	5	+	Hordeum vulgare	cis-acting regulatory element involved in the MeJA-responsiveness
Ft_chitinaseIV-2	CGTCA-motif	CGTCA	1049	5	-	Hordeum vulgare	cis-acting regulatory element involved in the MeJA-responsiveness
Ft_chitinaseIV-2	CGTCA-motif	CGTCA	1478	5	+	Hordeum vulgare	cis-acting regulatory element involved in the MeJA-responsiveness
Ft_chitinaseIV-3	CGTCA-motif	CGTCA	468	5	+	Hordeum vulgare	cis-acting regulatory element involved in the MeJA-responsiveness
Ft_chitinaseIV-3	CGTCA-motif	CGTCA	1672	5	-	Hordeum vulgare	cis-acting regulatory element involved in the MeJA-responsiveness
Ft_chitinaseIV-3	CGTCA-motif	CGTCA	1864	5	+	Hordeum vulgare	cis-acting regulatory element involved in the MeJA-responsiveness
Ft_chitinaseIV-4	CGTCA-motif	CGTCA	1641	5	+	Hordeum vulgare	cis-acting regulatory element involved in the MeJA-responsiveness
Ft_chitinaseIV-5	CGTCA-motif	CGTCA	209	5	+	Hordeum vulgare	cis-acting regulatory element involved in the MeJA-responsiveness
Ft_chitinaseIV-5	CGTCA-motif	CGTCA	339	5	-	Hordeum vulgare	cis-acting regulatory element involved in the MeJA-responsiveness
Ft_chitinaseIV-5	CGTCA-motif	CGTCA	372	5	-	Hordeum vulgare	cis-acting regulatory element involved in the MeJA-responsiveness
Ft_chitinaseIV-5	CGTCA-motif	CGTCA	429	5	+	Hordeum vulgare	cis-acting regulatory element involved in the MeJA-responsiveness
Ft_chitinaseIV-6	CGTCA-motif	CGTCA	374	5	-	Hordeum vulgare	cis-acting regulatory element involved in the MeJA-responsiveness
Ft_chitinaseIV-6	CGTCA-motif	CGTCA	623	5	-	Hordeum vulgare	cis-acting regulatory element involved in the MeJA-responsiveness
Ft_chitinaseIV-6	CGTCA-motif	CGTCA	1777	5	+	Hordeum vulgare	cis-acting regulatory element involved in the MeJA-responsiveness
Ft_chitinaseIV-7	CGTCA-motif	CGTCA	632	5	-	Hordeum vulgare	cis-acting regulatory element involved in the MeJA-responsiveness
Ft_chitinaseIV-9	CGTCA-motif	CGTCA	1489	5	+	Hordeum vulgare	cis-acting regulatory element involved in the MeJA-responsiveness
Ft_chitinaseIV-10	CGTCA-motif	CGTCA	215	5	+	Hordeum vulgare	cis-acting regulatory element involved in the MeJA-responsiveness
Ft_chitinaseIII-4	CGTCA-motif	CGTCA	61	5	-	Hordeum vulgare	cis-acting regulatory element involved in the MeJA-responsiveness
Ft_chitinaseIII-4	CGTCA-motif	CGTCA	1337	5	-	Hordeum vulgare	cis-acting regulatory element involved in the MeJA-responsiveness
Ft_chitinaseV-6	CGTCA-motif	CGTCA	88	5	+	Hordeum vulgare	cis-acting regulatory element involved in the MeJA-responsiveness
Ft_chitinaseV-6	CGTCA-motif	CGTCA	935	5	-	Hordeum vulgare	cis-acting regulatory element involved in the MeJA-responsiveness
Ft_chitinaseV-6	CGTCA-motif	CGTCA	1855	5	-	Hordeum vulgare	cis-acting regulatory element involved in the MeJA-responsiveness
Ft_chitinaseV-7	CGTCA-motif	CGTCA	48	5	-	Hordeum vulgare	cis-acting regulatory element involved in the MeJA-responsiveness
Ft_chitinaseV-7	CGTCA-motif	CGTCA	440	5	-	Hordeum vulgare	cis-acting regulatory element involved in the MeJA-responsiveness
Ft_chitinaseV-7	CGTCA-motif	CGTCA	1333	5	+	Hordeum vulgare	cis-acting regulatory element involved in the MeJA-responsiveness
Ft_chitinaseV-8	CGTCA-motif	CGTCA	1426	5	+	Hordeum vulgare	cis-acting regulatory element involved in the MeJA-responsiveness
Ft_chitinaseV-8	CGTCA-motif	CGTCA	1748	5	+	Hordeum vulgare	cis-acting regulatory element involved in the MeJA-responsiveness
Ft_chitinaseV-9	CGTCA-motif	CGTCA	454	5	+	Hordeum vulgare	cis-acting regulatory element involved in the MeJA-responsiveness
Ft_chitinaseIV-12	CGTCA-motif	CGTCA	356	5	-	Hordeum vulgare	cis-acting regulatory element involved in the MeJA-responsiveness
Ft_chitinaseIV-12	CGTCA-motif	CGTCA	644	5	-	Hordeum vulgare	cis-acting regulatory element involved in the MeJA-responsiveness
Ft_chitinaseIV-12	CGTCA-motif	CGTCA	1690	5	-	Hordeum vulgare	cis-acting regulatory element involved in the MeJA-responsiveness
Ft_chitinaseIII-3	chs-CMA1a	TTACTTAA	373	8	-	Daucus carota	part of a light responsive element
Ft_chitinaseIV-10	chs-CMA1a	TTACTTAA	1916	8	-	Daucus carota	part of a light responsive element
Ft_chitinaseIV-11	chs-CMA1a	TTACTTAA	550	8	+	Daucus carota	part of a light responsive element
Ft_chitinaseV-3	chs-CMA2a	TCACTTGA	1745	8	+	Petroselinum crispum	part of a light responsive element
Ft_chitinaseIII-1	chs-CMA2c	ATGTACGTGGAGG	426	12	-	Petroselinum crispum	part of a light responsive element
Ft_chitinaseIII-2	chs-CMA2c	ATGTACGTGGAGG	713	12	+	Petroselinum crispum	part of a light responsive element
Ft_chitinaseV-1	circadian	CAAAGATATC	1078	9	-	Lycopersicon esculentum	cis-acting regulatory element involved in circadian control
Ft_chitinaseV-5	circadian	CAAAGATATC	425	9	+	Lycopersicon esculentum	cis-acting regulatory element involved in circadian control
Ft_chitinaseIV-1	circadian	CAAAGATATC	1017	9	+	Lycopersicon esculentum	cis-acting regulatory element involved in circadian control
Ft_chitinaseIV-9	circadian	CAAAGATATC	1418	9	+	Lycopersicon esculentum	cis-acting regulatory element involved in circadian control
Ft_chitinaseV-7	circadian	CAAAGATATC	72	9	+	Lycopersicon esculentum	cis-acting regulatory element involved in circadian control
Ft_chitinaseV-7	circadian	CAAAGATATC	595	9	+	Lycopersicon esculentum	cis-acting regulatory element involved in circadian control
Ft_chitinaseII-1	CTAG-motif	ACTAGCAGAA	160	9	+	Avena sativa
Ft_chitinaseIV-1	DRE core	GCCGAC	791	6	-	Arabidopsis thaliana
Ft_chitinaseV-6	DRE core	GCCGAC	132	6	+	Arabidopsis thaliana
Ft_chitinaseV-8	DRE core	GCCGAC	1241	6	-	Arabidopsis thaliana
Ft_chitinaseV-4	DRE1	ACCGAGA	218	7	+	Zea mays
Ft_chitinaseV-4	DRE1	ACCGAGA	1288	7	+	Zea mays
Ft_chitinaseV-5	DRE1	ACCGAGA	766	7	-	Zea mays
Ft_chitinaseIV-4	DRE1	ACCGAGA	1466	7	-	Zea mays
Ft_chitinaseIII-4	DRE1	ACCGAGA	1923	7	-	Zea mays
Ft_chitinaseV-6	DRE1	ACCGAGA	98	7	-	Zea mays
Ft_chitinaseV-6	DRE1	ACCGAGA	136	7	+	Zea mays
Ft_chitinaseV-6	DRE1	ACCGAGA	169	7	+	Zea mays
Ft_chitinaseV-3	ERE	ATTTTAAA	608	8	+	Nicotiana glutinos
Ft_chitinaseV-3	ERE	ATTTTAAA	610	8	-	Nicotiana glutinos
Ft_chitinaseV-3	ERE	ATTTTAAA	703	8	+	Nicotiana glutinos
Ft_chitinaseIII-1	ERE	ATTTCATA	1541	8	+	Nicotiana glutinos
Ft_chitinaseIV-1	ERE	ATTTCATA	1658	8	-	Nicotiana glutinos
Ft_chitinaseIV-1	ERE	ATTTTAAA	1748	8	+	Nicotiana glutinos
Ft_chitinaseIV-3	ERE	ATTTTAAA	410	8	-	Nicotiana glutinos
Ft_chitinaseIV-3	ERE	ATTTTAAA	1347	8	+	Nicotiana glutinos
Ft_chitinaseIV-3	ERE	ATTTTAAA	1547	8	-	Nicotiana glutinos
Ft_chitinaseIV-4	ERE	ATTTTAAA	1490	8	-	Nicotiana glutinos
Ft_chitinaseIV-5	ERE	ATTTCATA	106	8	-	Nicotiana glutinos
Ft_chitinaseIV-5	ERE	ATTTTAAA	1664	8	+	Nicotiana glutinos
Ft_chitinaseIV-6	ERE	ATTTTAAA	1029	8	+	Nicotiana glutinos
Ft_chitinaseIV-7	ERE	ATTTTAAA	347	8	-	Nicotiana glutinos
Ft_chitinaseIV-7	ERE	ATTTCATA	930	8	+	Nicotiana glutinos
Ft_chitinaseIV-7	ERE	ATTTTAAA	1537	8	+	Nicotiana glutinos
Ft_chitinaseIV-7	ERE	ATTTTAAA	1539	8	-	Nicotiana glutinos
Ft_chitinaseIV-7	ERE	ATTTCATA	1616	8	+	Nicotiana glutinos
Ft_chitinaseIV-8	ERE	ATTTCATA	3	8	+	Nicotiana glutinos
Ft_chitinaseIV-10	ERE	ATTTTAAA	320	8	+	Nicotiana glutinos
Ft_chitinaseIII-4	ERE	ATTTTAAA	358	8	+	Nicotiana glutinos
Ft_chitinaseV-6	ERE	ATTTCATA	880	8	-	Nicotiana glutinos
Ft_chitinaseV-7	ERE	ATTTTAAA	1599	8	-	Nicotiana glutinos
Ft_chitinaseV-8	ERE	ATTTCATA	1337	8	-	Nicotiana glutinos
Ft_chitinaseIV-12	ERE	ATTTTAAA	1853	8	+	Nicotiana glutinos
Ft_chitinaseIV-7	F-box	CTATTCTCATT	750	10	+	Lycopersicon esculentum
Ft_chitinaseIV-1	GA-motif	ATAGATAA	1635	8	+	Arabidopsis thaliana	part of a light responsive element
Ft_chitinaseIV-3	GA-motif	ATAGATAA	874	8	-	Arabidopsis thaliana	part of a light responsive element
Ft_chitinaseV-1	GARE-motif	TCTGTTG	1032	7	-	Brassica oleracea	gibberellin-responsive element
Ft_chitinaseIV-9	GARE-motif	TCTGTTG	982	7	-	Brassica oleracea	gibberellin-responsive element
Ft_chitinaseIV-9	GARE-motif	TCTGTTG	998	7	+	Brassica oleracea	gibberellin-responsive element
Ft_chitinaseIV-9	GARE-motif	TCTGTTG	1866	7	-	Brassica oleracea	gibberellin-responsive element
Ft_chitinaseIV-10	GARE-motif	TCTGTTG	1192	7	+	Brassica oleracea	gibberellin-responsive element
Ft_chitinaseV-1	GATA-motif	GATAGGA	693	7	-	Arabidopsis thaliana	part of a light responsive element
Ft_chitinaseV-5	GATA-motif	GATAGGG	1250	7	-	Pisum sativum	part of a light responsive element
Ft_chitinaseV-5	GATA-motif	GATAGGG	1373	7	-	Pisum sativum	part of a light responsive element
Ft_chitinaseIV-1	GATA-motif	AAGGATAAGG	91	9	-	Solanum tuberosum	part of a light responsive element
Ft_chitinaseIV-2	GATA-motif	AAGATAAGATT	704	10	+	Arabidopsis thaliana	part of a light responsive element
Ft_chitinaseIV-2	GATA-motif	AAGATAAGATT	736	11	+	Arabidopsis thaliana	part of a light responsive element
Ft_chitinaseIV-2	GATA-motif	GATAGGG	936	7	-	Pisum sativum	part of a light responsive element
Ft_chitinaseIV-3	GATA-motif	GATAGGA	1132	7	-	Arabidopsis thaliana	part of a light responsive element
Ft_chitinaseIV-5	GATA-motif	AAGATAAGATT	1329	10	-	Arabidopsis thaliana	part of a light responsive element
Ft_chitinaseIV-6	GATA-motif	AAGGATAAGG	1133	9	+	Solanum tuberosum	part of a light responsive element
Ft_chitinaseIV-7	GATA-motif	AAGATAAGATT	412	10	+	Arabidopsis thaliana	part of a light responsive element
Ft_chitinaseIV-10	GATA-motif	GATAGGG	547	7	+	Pisum sativum	part of a light responsive element
Ft_chitinaseIII-4	GATA-motif	AAGGATAAGG	345	9	-	Solanum tuberosum	part of a light responsive element
Ft_chitinaseV-7	GATA-motif	GATAGGG	879	7	-	Pisum sativum	part of a light responsive element
Ft_chitinaseV-8	GATA-motif	AAGGATAAGG	17	9	-	Solanum tuberosum	part of a light responsive element
Ft_chitinaseV-8	GATA-motif	GATAGGG	911	7	+	Pisum sativum	part of a light responsive element
Ft_chitinaseIV-12	GATA-motif	AAGGATAAGG	1742	9	-	Solanum tuberosum	part of a light responsive element
Ft_chitinaseV-1	G-box	CACGTC	175	6	+	Zea mays	cis-acting regulatory element involved in light responsiveness
Ft_chitinaseV-2	G-box	TACGTG	1370	6	+	Arabidopsis thaliana	cis-acting regulatory element involved in light responsiveness
Ft_chitinaseII-1	G-Box	TCCACATGGCA	142	10	-	Triticum aestivum	cis-acting regulatory element involved in light responsiveness
Ft_chitinaseII-1	G-Box	CACGTG	1351	6	-	Pisum sativum	cis-acting regulatory element involved in light responsiveness
Ft_chitinaseII-1	G-box	CACGTC	114	6	-	Zea mays	cis-acting regulatory element involved in light responsiveness
Ft_chitinaseII-1	G-box	GCCACGTGGA	143	9	+	Arabidopsis thaliana	cis-acting regulatory element involved in light responsiveness
Ft_chitinaseII-1	G-box	GCCACGTGGA	1349	9	-	Arabidopsis thaliana	cis-acting regulatory element involved in light responsiveness
Ft_chitinaseII-1	G-box	CACGTG	1351	6	-	Arabidopsis thaliana	cis-acting regulatory element involved in light responsiveness
Ft_chitinaseV-3	G-box	CACGTC	388	6	+	Zea mays	cis-acting regulatory element involved in light responsiveness
Ft_chitinaseV-3	G-box	TACGTG	582	6	+	Arabidopsis thaliana	cis-acting regulatory element involved in light responsiveness
Ft_chitinaseV-4	G-box	TACGTG	619	6	-	Arabidopsis thaliana	cis-acting regulatory element involved in light responsiveness
Ft_chitinaseV-4	G-box	CACGAC	649	6	+	Zea mays	cis-acting regulatory element involved in light responsiveness
Ft_chitinaseV-4	G-Box	CACGTT	84	6	+	Pisum sativum	cis-acting regulatory element involved in light responsiveness
Ft_chitinaseV-4	G-Box	CACGTT	419	6	-	Pisum sativum	cis-acting regulatory element involved in light responsiveness
Ft_chitinaseV-4	G-Box	CACGTT	571	6	-	Pisum sativum	cis-acting regulatory element involved in light responsiveness
Ft_chitinaseIII-1	G-box	TACGTG	430	6	-	Arabidopsis thaliana	cis-acting regulatory element involved in light responsiveness
Ft_chitinaseIII-1	G-box	CACGTC	1181	6	+	Zea mays	cis-acting regulatory element involved in light responsiveness
Ft_chitinaseIII-1	G-Box	CACGTT	244	6	-	Pisum sativum	cis-acting regulatory element involved in light responsiveness
Ft_chitinaseIII-2	G-box	TACGTG	716	6	+	Arabidopsis thaliana	cis-acting regulatory element involved in light responsiveness
Ft_chitinaseIII-2	G-box	TAACACGTAG	1536	9	+	Brassica oleracea	cis-acting regulatory element involved in light responsiveness
Ft_chitinaseIII-2	G-Box	CACGTT	902	6	+	Pisum sativum	cis-acting regulatory element involved in light responsiveness
Ft_chitinaseIII-3	G-box	CACGTG	204	6	+	Arabidopsis thaliana	cis-acting regulatory element involved in light responsiveness
Ft_chitinaseIII-3	G-Box	CACGTT	70	6	-	Pisum sativum	cis-acting regulatory element involved in light responsiveness
Ft_chitinaseIII-3	G-Box	CACGTG	204	6	+	Pisum sativum	cis-acting regulatory element involved in light responsiveness
Ft_chitinaseIII-3	G-Box	CACGTT	250	6	-	Pisum sativum	cis-acting regulatory element involved in light responsiveness
Ft_chitinaseV-5	G-Box	CACGTT	820	6	+	Pisum sativum	cis-acting regulatory element involved in light responsiveness
Ft_chitinaseIV-1	G-Box	CACGTT	619	6	+	Pisum sativum	cis-acting regulatory element involved in light responsiveness
Ft_chitinaseIV-1	G-box	TACGTG	434	6	+	Arabidopsis thaliana	cis-acting regulatory element involved in light responsiveness
Ft_chitinaseIV-1	G-box	CACGTC	880	6	+	Zea mays	cis-acting regulatory element involved in light responsiveness
Ft_chitinaseIV-2	G-box	CCACGTAA	23	8	+	Brassica napus	cis-acting regulatory element involved in light responsiveness
Ft_chitinaseIV-2	G-box	TACGTG	24	6	-	Arabidopsis thaliana	cis-acting regulatory element involved in light responsiveness
Ft_chitinaseIV-2	G-box	CACGTC	930	6	-	Zea mays	cis-acting regulatory element involved in light responsiveness
Ft_chitinaseIV-2	G-box	CACGTC	1476	6	+	Zea mays	cis-acting regulatory element involved in light responsiveness
Ft_chitinaseIV-2	G-box	TACGTG	1786	6	+	Arabidopsis thaliana	cis-acting regulatory element involved in light responsiveness
Ft_chitinaseIV-3	G-box	TACGTG	296	6	+	Arabidopsis thaliana	cis-acting regulatory element involved in light responsiveness
Ft_chitinaseIV-3	G-box	CACGAC	707	6	+	Zea mays	cis-acting regulatory element involved in light responsiveness
Ft_chitinaseIV-3	G-box	tgACACGTGGCA	775	11	-	Lycopersicon esculentum	cis-acting regulatory element involved in light responsiveness
Ft_chitinaseIV-3	G-box	CACGTG	778	6	+	Arabidopsis thaliana	cis-acting regulatory element involved in light responsiveness
Ft_chitinaseIV-3	G-box	TACGTG	1208	6	+	Arabidopsis thaliana	cis-acting regulatory element involved in light responsiveness
Ft_chitinaseIV-3	G-box	TACGTG	1257	6	+	Arabidopsis thaliana	cis-acting regulatory element involved in light responsiveness
Ft_chitinaseIV-3	G-box	TACGTG	1889	6	-	Arabidopsis thaliana	cis-acting regulatory element involved in light responsiveness
Ft_chitinaseIV-3	G-Box	CACGTT	589	6	-	Pisum sativum	cis-acting regulatory element involved in light responsiveness
Ft_chitinaseIV-3	G-Box	CACGTG	778	6	+	Pisum sativum	cis-acting regulatory element involved in light responsiveness
Ft_chitinaseIV-5	G-Box	CACGTG	155	6	+	Pisum sativum	cis-acting regulatory element involved in light responsiveness
Ft_chitinaseIV-5	G-box	CACGTG	155	6	+	Arabidopsis thaliana	cis-acting regulatory element involved in light responsiveness
Ft_chitinaseIV-5	G-box	TACGTG	697	6	+	Arabidopsis thaliana	cis-acting regulatory element involved in light responsiveness
Ft_chitinaseIV-5	G-box	CACGTC	1206	6	+	Zea mays	cis-acting regulatory element involved in light responsiveness
Ft_chitinaseIV-5	G-box	TACGTG	1258	6	-	Arabidopsis thaliana	cis-acting regulatory element involved in light responsiveness
Ft_chitinaseIV-7	G-box	TACGTG	311	6	+	Arabidopsis thaliana	cis-acting regulatory element involved in light responsiveness
Ft_chitinaseIV-7	G-box	TACGTG	592	6	-	Arabidopsis thaliana	cis-acting regulatory element involved in light responsiveness
Ft_chitinaseIV-8	G-box	TAACACGTAG	1477	9	+	Brassica oleracea	cis-acting regulatory element involved in light responsiveness
Ft_chitinaseIV-8	G-box	TACGTG	1480	6	-	Arabidopsis thaliana	cis-acting regulatory element involved in light responsiveness
Ft_chitinaseIV-10	G-Box	CACGTT	1160	6	-	Pisum sativum	cis-acting regulatory element involved in light responsiveness
Ft_chitinaseIV-10	G-box	TACGTG	1483	6	+	Arabidopsis thaliana	cis-acting regulatory element involved in light responsiveness
Ft_chitinaseIII-4	G-Box	CACGTT	1071	6	+	Pisum sativum	cis-acting regulatory element involved in light responsiveness
Ft_chitinaseIII-4	G-box	CACGTC	1390	6	-	Zea mays	cis-acting regulatory element involved in light responsiveness
Ft_chitinaseV-6	G-box	TACGTG	1240	6	+	Arabidopsis thaliana	cis-acting regulatory element involved in light responsiveness
Ft_chitinaseV-6	G-box	GCCACGTGGA	1762	9	-	Arabidopsis thaliana	cis-acting regulatory element involved in light responsiveness
Ft_chitinaseV-6	G-box	CACGTC	1764	6	-	Zea mays	cis-acting regulatory element involved in light responsiveness
Ft_chitinaseV-6	G-Box	CACGTT	982	6	-	Pisum sativum	cis-acting regulatory element involved in light responsiveness
Ft_chitinaseIV-11	G-box	ACACGTG(G/t)CACC	1333	10.5	-	Lycopersicon esculentum	cis-acting regulatory element involved in light responsiveness
Ft_chitinaseIV-11	G-box	ACACGTGT	1337	8	-	Brassica napus	cis-acting regulatory element involved in light responsiveness
Ft_chitinaseIV-11	G-box	CACGTG	1338	6	-	Arabidopsis thaliana	cis-acting regulatory element involved in light responsiveness
Ft_chitinaseIV-11	G-Box	CACGTG	1338	6	-	Pisum sativum	cis-acting regulatory element involved in light responsiveness
Ft_chitinaseV-7	G-Box	CACGTT	1570	6	-	Pisum sativum	cis-acting regulatory element involved in light responsiveness
Ft_chitinaseV-7	G-box	CACGAC	401	6	-	Zea mays	cis-acting regulatory element involved in light responsiveness
Ft_chitinaseV-7	G-box	TACGTG	1044	6	+	Arabidopsis thaliana	cis-acting regulatory element involved in light responsiveness
Ft_chitinaseV-7	G-box	TAACACGTAG	1850	9	+	Brassica oleracea	cis-acting regulatory element involved in light responsiveness
Ft_chitinaseV-7	G-box	TACGTG	1853	6	-	Arabidopsis thaliana	cis-acting regulatory element involved in light responsiveness
Ft_chitinaseV-8	G-box	CACGTC	1880	6	+	Zea mays	cis-acting regulatory element involved in light responsiveness
Ft_chitinaseV-8	G-box	TACGTG	1922	6	-	Arabidopsis thaliana	cis-acting regulatory element involved in light responsiveness
Ft_chitinaseV-9	G-box	CACGTC	565	6	+	Zea mays	cis-acting regulatory element involved in light responsiveness
Ft_chitinaseV-9	G-Box	CACGTT	441	6	+	Pisum sativum	cis-acting regulatory element involved in light responsiveness
Ft_chitinaseIV-12	G-box	TACGTG	1254	6	-	Arabidopsis thaliana	cis-acting regulatory element involved in light responsiveness
Ft_chitinaseV-1	GC-motif	CCCCCG	950	6	-	Zea mays	enhancer-like element involved in anoxic specific inducibility
Ft_chitinaseIV-5	GC-motif	CCCCCG	506	6	+	Zea mays	enhancer-like element involved in anoxic specific inducibility
Ft_chitinaseIV-5	GC-motif	CCCCCG	1027	6	-	Zea mays	enhancer-like element involved in anoxic specific inducibility
Ft_chitinaseV-7	GC-motif	CCCCCG	16	6	-	Zea mays	enhancer-like element involved in anoxic specific inducibility
Ft_chitinaseV-7	GC-motif	CCCCCG	1023	6	+	Zea mays	enhancer-like element involved in anoxic specific inducibility
Ft_chitinaseV-3	GCN4_motif	TGAGTCA	1523	7	+	Oryza sativa	cis-regulatory element involved in endosperm expression
Ft_chitinaseIII-1	GCN4_motif	TGAGTCA	868	7	-	Oryza sativa	cis-regulatory element involved in endosperm expression
Ft_chitinaseIII-2	GCN4_motif	TGAGTCA	277	7	+	Oryza sativa	cis-regulatory element involved in endosperm expression
Ft_chitinaseIII-3	GCN4_motif	TGAGTCA	164	7	-	Oryza sativa	cis-regulatory element involved in endosperm expression
Ft_chitinaseIII-4	GCN4_motif	TGAGTCA	474	7	-	Oryza sativa	cis-regulatory element involved in endosperm expression
Ft_chitinaseV-1	GT1-motif	GGTTAA	1231	6	+	Arabidopsis thaliana	light responsive element
Ft_chitinaseV-1	GT1-motif	GGTTAAT	1361	7	-	Avena sativa	light responsive element
Ft_chitinaseV-1	GT1-motif	GGTTAA	1362	6	-	Arabidopsis thaliana	light responsive element
Ft_chitinaseV-2	GT1-motif	GGTTAA	749	6	+	Arabidopsis thaliana	light responsive element
Ft_chitinaseII-1	GT1-motif	GGTTAA	133	6	+	Arabidopsis thaliana	light responsive element
Ft_chitinaseII-1	GT1-motif	GGTTAA	706	6	-	Arabidopsis thaliana	light responsive element
Ft_chitinaseV-3	GT1-motif	GGTTAA	158	6	-	Arabidopsis thaliana	light responsive element
Ft_chitinaseIII-1	GT1-motif	GGTTAA	231	6	+	Arabidopsis thaliana	light responsive element
Ft_chitinaseIII-2	GT1-motif	GGTTAA	915	6	-	Arabidopsis thaliana	light responsive element
Ft_chitinaseIII-2	GT1-motif	GGTTAAT	1992	7	-	Avena sativa	light responsive element
Ft_chitinaseIII-2	GT1-motif	GGTTAA	1993	6	-	Arabidopsis thaliana	light responsive element
Ft_chitinaseIV-2	GT1-motif	GGTTAAT	682	7	+	Avena sativa	light responsive element
Ft_chitinaseIV-2	GT1-motif	GGTTAA	1803	6	-	Arabidopsis thaliana	light responsive element
Ft_chitinaseIV-2	GT1-motif	GTGTGTGAA	1809	9	-	Solanum tuberosum	light responsive element
Ft_chitinaseIV-2	GT1-motif	GGTTAA	1826	6	-	Arabidopsis thaliana	light responsive element
Ft_chitinaseIV-2	GT1-motif	GGTTAA	1895	6	-	Arabidopsis thaliana	light responsive element
Ft_chitinaseIV-3	GT1-motif	GGTTAA	122	6	+	Arabidopsis thaliana	light responsive element
Ft_chitinaseIV-3	GT1-motif	GGTTAA	124	6	-	Arabidopsis thaliana	light responsive element
Ft_chitinaseIV-3	GT1-motif	GGTTAA	612	6	-	Arabidopsis thaliana	light responsive element
Ft_chitinaseIV-6	GT1-motif	GGTTAA	116	6	-	Arabidopsis thaliana	light responsive element
Ft_chitinaseIV-6	GT1-motif	GGTTAA	1650	6	-	Arabidopsis thaliana	light responsive element
Ft_chitinaseIV-6	GT1-motif	GGTTAA	1983	6	-	Arabidopsis thaliana	light responsive element
Ft_chitinaseIV-7	GT1-motif	GGTTAA	1977	6	-	Arabidopsis thaliana	light responsive element
Ft_chitinaseIV-8	GT1-motif	GGTTAA	364	6	-	Arabidopsis thaliana	light responsive element
Ft_chitinaseIV-10	GT1-motif	GGTTAA	768	6	-	Arabidopsis thaliana	light responsive element
Ft_chitinaseIII-4	GT1-motif	GGTTAA	1022	6	+	Arabidopsis thaliana	light responsive element
Ft_chitinaseIII-4	GT1-motif	GGTTAA	1024	6	-	Arabidopsis thaliana	light responsive element
Ft_chitinaseIII-4	GT1-motif	GGTTAA	1066	6	-	Arabidopsis thaliana	light responsive element
Ft_chitinaseV-7	GT1-motif	GGTTAAT	1405	7	+	Avena sativa	light responsive element
Ft_chitinaseV-8	GT1-motif	GGTTAA	25	6	-	Arabidopsis thaliana	light responsive element
Ft_chitinaseV-8	GT1-motif	GGTTAA	407	6	+	Arabidopsis thaliana	light responsive element
Ft_chitinaseIV-12	GT1-motif	GGTTAA	1797	6	+	Arabidopsis thaliana	light responsive element
Ft_chitinaseV-1	GTGGC-motif	CATCGTGTGGC	1598	10	-	Arabidopsis thaliana	part of a light responsive element
Ft_chitinaseIV-12	HD-Zip 3	GTAAT(G/C)ATTAC	1092	9.5	-	Arabidopsis thaliana	protein binding site
Ft_chitinaseV-2	I-box	TAGATAACC	201	9	+	Pisum sativum	part of a light responsive element
Ft_chitinaseV-3	I-box	AGATAAGG	1025	8	-	Triticum aestivum	part of a light responsive element
Ft_chitinaseV-3	I-box	cCATATCCAAT	1987	10	+	Flaveria trinervia	part of a light responsive element
Ft_chitinaseV-4	I-box	cCATATCCAAT	1566	10	+	Flaveria trinervia	part of a light responsive element
Ft_chitinaseIII-1	I-box	cCATATCCAAT	1281	10	+	Flaveria trinervia	part of a light responsive element
Ft_chitinaseIV-3	I-box	AAGATAAGGCT	1732	10	-	Gossypium hirsutum	part of a light responsive element
Ft_chitinaseIV-3	I-box	GATAAGGGT	1894	9	-	Arabidopsis thaliana	part of a light responsive element
Ft_chitinaseIV-4	I-box	atGATAAGGTC	1671	10	-	Helianthus annuus	part of a light responsive element
Ft_chitinaseIV-5	I-box	cGATAAGGCG	396	9	-	Zea mays	part of a light responsive element
Ft_chitinaseIV-6	I-box	cGATAAGGCG	644	9	-	Zea mays	part of a light responsive element
Ft_chitinaseIII-4	I-box	GTATAAGGCC	1101	9	-	Larix laricina	part of a light responsive element
Ft_chitinaseIV-11	I-box	atGATAAGGTC	31	10	-	Helianthus annuus	part of a light responsive element
Ft_chitinaseIV-12	I-box	gGATAAGGTG	1740	9	-	Zea mays	part of a light responsive element
Ft_chitinaseIV-5	JERE	AGACCGCC	392	8	+	Arabidopsis thaliana
Ft_chitinaseV-3	LAMP-element	CCTTATCCA	1987	9	+	Spinacia oleracea	part of a light responsive element
Ft_chitinaseIV-4	LAMP-element	CTTTATCA	1344	8	-	Pisum sativum	part of a light responsive element
Ft_chitinaseIII-4	LAMP-element	CTTTATCA	266	8	-	Pisum sativum	part of a light responsive element
Ft_chitinaseV-7	LAMP-element	CTTTATCA	471	8	+	Pisum sativum	part of a light responsive element
Ft_chitinaseIV-12	LAMP-element	CCTTATCCA	1742	9	+	Spinacia oleracea	part of a light responsive element
Ft_chitinaseV-2	LTR	CCGAAA	828	6	+	Hordeum vulgare	cis-acting element involved in low-temperature responsiveness
Ft_chitinaseV-2	LTR	CCGAAA	1748	6	+	Hordeum vulgare	cis-acting element involved in low-temperature responsiveness
Ft_chitinaseV-3	LTR	CCGAAA	366	6	+	Hordeum vulgare	cis-acting element involved in low-temperature responsiveness
Ft_chitinaseIII-2	LTR	CCGAAA	1871	6	+	Hordeum vulgare	cis-acting element involved in low-temperature responsiveness
Ft_chitinaseIII-3	LTR	CCGAAA	1303	6	+	Hordeum vulgare	cis-acting element involved in low-temperature responsiveness
Ft_chitinaseIV-1	LTR	CCGAAA	152	6	+	Hordeum vulgare	cis-acting element involved in low-temperature responsiveness
Ft_chitinaseIV-1	LTR	CCGAAA	287	6	-	Hordeum vulgare	cis-acting element involved in low-temperature responsiveness
Ft_chitinaseIV-1	LTR	CCGAAA	858	6	+	Hordeum vulgare	cis-acting element involved in low-temperature responsiveness
Ft_chitinaseIV-2	LTR	CCGAAA	410	6	-	Hordeum vulgare	cis-acting element involved in low-temperature responsiveness
Ft_chitinaseIV-4	LTR	CCGAAA	495	6	+	Hordeum vulgare	cis-acting element involved in low-temperature responsiveness
Ft_chitinaseIV-5	LTR	CCGAAA	889	6	-	Hordeum vulgare	cis-acting element involved in low-temperature responsiveness
Ft_chitinaseIV-7	LTR	CCGAAA	543	6	+	Hordeum vulgare	cis-acting element involved in low-temperature responsiveness
Ft_chitinaseV-7	LTR	CCGAAA	321	6	+	Hordeum vulgare	cis-acting element involved in low-temperature responsiveness
Ft_chitinaseV-9	LTR	CCGAAA	1401	6	-	Hordeum vulgare	cis-acting element involved in low-temperature responsiveness
Ft_chitinaseV-1	MBS	CAACTG	641	6	+	Arabidopsis thaliana	MYB binding site involved in drought-inducibility
Ft_chitinaseV-2	MBS	CAACTG	1175	6	+	Arabidopsis thaliana	MYB binding site involved in drought-inducibility
Ft_chitinaseII-1	MBS	CAACTG	854	6	-	Arabidopsis thaliana	MYB binding site involved in drought-inducibility
Ft_chitinaseII-1	MBS	CAACTG	1007	6	-	Arabidopsis thaliana	MYB binding site involved in drought-inducibility
Ft_chitinaseV-3	MBS	CAACTG	1519	6	-	Arabidopsis thaliana	MYB binding site involved in drought-inducibility
Ft_chitinaseV-5	MBS	CAACTG	939	6	+	Arabidopsis thaliana	MYB binding site involved in drought-inducibility
Ft_chitinaseIV-2	MBS	CAACTG	960	6	+	Arabidopsis thaliana	MYB binding site involved in drought-inducibility
Ft_chitinaseIV-4	MBS	CAACTG	1914	6	-	Arabidopsis thaliana	MYB binding site involved in drought-inducibility
Ft_chitinaseIV-5	MBS	CAACTG	950	6	+	Arabidopsis thaliana	MYB binding site involved in drought-inducibility
Ft_chitinaseIV-6	MBS	CAACTG	968	6	+	Arabidopsis thaliana	MYB binding site involved in drought-inducibility
Ft_chitinaseIV-9	MBS	CAACTG	307	6	+	Arabidopsis thaliana	MYB binding site involved in drought-inducibility
Ft_chitinaseIV-11	MBS	CAACTG	55	6	-	Arabidopsis thaliana	MYB binding site involved in drought-inducibility
Ft_chitinaseIV-11	MBS	CAACTG	343	6	-	Arabidopsis thaliana	MYB binding site involved in drought-inducibility
Ft_chitinaseV-7	MBS	CAACTG	292	6	+	Arabidopsis thaliana	MYB binding site involved in drought-inducibility
Ft_chitinaseV-9	MBS	CAACTG	166	6	-	Arabidopsis thaliana	MYB binding site involved in drought-inducibility
Ft_chitinaseV-9	MBS	CAACTG	694	6	-	Arabidopsis thaliana	MYB binding site involved in drought-inducibility
Ft_chitinaseIV-12	MBS	CAACTG	1307	6	+	Arabidopsis thaliana	MYB binding site involved in drought-inducibility
Ft_chitinaseV-1	MBSI	aaaAaaC(G/C)GTTA	121	10.5	+	Petunia hybrida	MYB binding site involved in flavonoid biosynthetic genes regulation
Ft_chitinaseV-2	MBSI	aaaAaaC(G/C)GTTA	205	10.5	-	Petunia hybrida	MYB binding site involved in flavonoid biosynthetic genes regulation
Ft_chitinaseIV-4	MBSI	aaaAaaC(G/C)GTTA	728	10.5	+	Petunia hybrida	MYB binding site involved in flavonoid biosynthetic genes regulation
Ft_chitinaseV-7	MBSI	aaaAaaC(G/C)GTTA	1398	10.5	+	Petunia hybrida	MYB binding site involved in flavonoid biosynthetic genes regulation
Ft_chitinaseV-8	motif I	gGTACGTGGCG	1919	10	-	Oryza sativa	cis-acting regulatory element root specific
Ft_chitinaseV-3	MRE	AACCTAA	1850	7	+	Petroselinum crispum	MYB binding site involved in light responsiveness
Ft_chitinaseV-4	MRE	AACCTAA	394	7	+	Petroselinum crispum	MYB binding site involved in light responsiveness
Ft_chitinaseIV-2	MRE	AACCTAA	133	7	-	Petroselinum crispum	MYB binding site involved in light responsiveness
Ft_chitinaseIV-3	MRE	AACCTAA	947	7	+	Petroselinum crispum	MYB binding site involved in light responsiveness
Ft_chitinaseIV-3	MRE	AACCTAA	1320	7	+	Petroselinum crispum	MYB binding site involved in light responsiveness
Ft_chitinaseIV-7	MRE	AACCTAA	1057	7	+	Petroselinum crispum	MYB binding site involved in light responsiveness
Ft_chitinaseIII-4	MRE	AACCTAA	425	7	-	Petroselinum crispum	MYB binding site involved in light responsiveness
Ft_chitinaseV-8	MRE	AACCTAA	1305	7	-	Petroselinum crispum	MYB binding site involved in light responsiveness
Ft_chitinaseV-9	MRE	AACCTAA	955	7	+	Petroselinum crispum	MYB binding site involved in light responsiveness
Ft_chitinaseIV-12	MRE	AACCTAA	780	7	-	Petroselinum crispum	MYB binding site involved in light responsiveness
Ft_chitinaseIV-12	MRE	AACCTAA	810	7	+	Petroselinum crispum	MYB binding site involved in light responsiveness
Ft_chitinaseV-1	Myb	CAACTG	641	6	+	Arabidopsis thaliana
Ft_chitinaseV-1	MYB	CAACCA	24	6	+	Arabidopsis thaliana
Ft_chitinaseV-1	MYB	CAACAG	1032	6	+	Arabidopsis thaliana
Ft_chitinaseV-1	MYB	TAACCA	1230	6	-	Arabidopsis thaliana
Ft_chitinaseV-1	MYB	TAACCA	1363	6	+	Arabidopsis thaliana
Ft_chitinaseV-2	MYB	TAACCA	57	6	-	Arabidopsis thaliana
Ft_chitinaseV-2	MYB	TAACCA	205	6	+	Arabidopsis thaliana
Ft_chitinaseV-2	MYB	CAACCA	1077	6	+	Arabidopsis thaliana
Ft_chitinaseV-2	Myb	TAACTG	466	6	-	Arabidopsis thaliana
Ft_chitinaseV-2	Myb	CAACTG	1175	6	+	Arabidopsis thaliana
Ft_chitinaseV-2	Myb	TAACTG	1410	6	+	Arabidopsis thaliana
Ft_chitinaseII-1	MYB	CAACCA	233	6	+	Arabidopsis thaliana
Ft_chitinaseII-1	MYB	TAACCA	424	6	+	Arabidopsis thaliana
Ft_chitinaseII-1	MYB	CAACAG	803	6	-	Arabidopsis thaliana
Ft_chitinaseII-1	MYB	CAACCA	1851	6	-	Arabidopsis thaliana
Ft_chitinaseII-1	Myb	CAACTG	854	6	-	Arabidopsis thaliana
Ft_chitinaseII-1	Myb	CAACTG	1007	6	-	Arabidopsis thaliana
Ft_chitinaseV-3	MYB	TAACCA	159	6	+	Arabidopsis thaliana
Ft_chitinaseV-3	MYB	CAACCA	225	6	+	Arabidopsis thaliana
Ft_chitinaseV-3	MYB	TAACCA	1185	6	-	Arabidopsis thaliana
Ft_chitinaseV-3	Myb	CAACTG	1519	6	-	Arabidopsis thaliana
Ft_chitinaseV-4	MYB	CAACCA	149	6	+	Arabidopsis thaliana
Ft_chitinaseV-4	MYB	TAACCA	1006	6	+	Arabidopsis thaliana
Ft_chitinaseV-4	MYB	CAACCA	1081	6	+	Arabidopsis thaliana
Ft_chitinaseV-4	MYB	TAACCA	1682	6	+	Arabidopsis thaliana
Ft_chitinaseV-4	Myb	TAACTG	379	6	+	Arabidopsis thaliana
[truncated: 2,510 more rows]
