# Supplementary material for: Systematic analysis and functional characterization of the chitinase gene family in Fagopyrum tataricum under salt stress
Source: BMC Plant Biol. 2024 Dec 20;24:1222. doi: 10.1186/s12870-024-05971-z (PMC11660572; doi:10.1186/s12870-024-05971-z)
Supplement: Supplementary file 4 — Additional file 4: Table S3: The primer sequences in salt stress of F. tataricum [file 12870_2024_5971_MOESM4_ESM.xlsx]

## Sheet: Sheet1
The primer sequences in salt stress of Fagopyrum tataricum
GeneID	Forward Primer	Reverse Primer
FtHis	ATCGACTGGAGGAAAGGCTC	GCGGTATCTGTGGGACTTCT
Ft_chitinaseIV-2	AGGAGGTGAAGACAAGCTGC	GGCCTCGTTTAGGGGTTTGA
Ft_chitinaseV-3	CGGTTCCGTCTTCTGAGCAA	GGAAGATGGGAGCATGGACA
Ft_chitinaseV-7	TCGTGTTCGGGATTCCGTTT	AACGTCCCATCTCCGTTCAC
Ft_chitinaseV-8	CGAATGGAGATCCGCCGTAA	ATCCAGTCTAAGTTGGCGGC
