# Supplementary material for: Systematic analysis and functional characterization of the chitinase gene family in Fagopyrum tataricum under salt stress
Source: BMC Plant Biol. 2024 Dec 20;24:1222. doi: 10.1186/s12870-024-05971-z (PMC11660572; doi:10.1186/s12870-024-05971-z)
Supplement: Supplementary file 5 — Additional file 5: Table S4: The primer sequences in salt stress of N. benthamiana [file 12870_2024_5971_MOESM5_ESM.xlsx]

## Sheet: Sheet1
The primer sequences in salt stress of Nicotiana benthamiana
GeneID	Forward Primer	Reverse Primer
Ft_chitinaseIV-2	AATACTTCGGGAGAGGCCCA	TTGACCGGAGGTGATGATCG
NbWRKY79	CTCCTAACGGTTCAGATGATGG	GATGCAGAGGATGTTCTGTCC
Nbβ-actin	CAAGGAAATCACGGCTTTGG	AAGGGATGCGAGGATGGA
