# Supplementary material for: Systematic analysis and functional characterization of the chitinase gene family in Fagopyrum tataricum under salt stress
Source: BMC Plant Biol. 2024 Dec 20;24:1222. doi: 10.1186/s12870-024-05971-z (PMC11660572; doi:10.1186/s12870-024-05971-z)
Supplement: Supplementary file 6 — Additional file 6: Table S5: The results of genes for qRT-PCR [file 12870_2024_5971_MOESM6_ESM.xlsx]

## Sheet: Sheet1
Group	FtHis	Ft_chitinaseIV-2	ΔCt	Average(ΔCt)	ΔΔCt	2-ΔΔCt	Ft_chitinaseV-3	ΔCt	Average(ΔCt)	ΔΔCt	2-ΔΔCt
3h	23.3454	31.56	8.21462	6.76464	1.44998	0.366027	29.1154	5.77007	4.51033	1.25973	0.417621
	23.4566	28.7636	5.30705		-1.45759	2.74649	27.5262	4.06965		-0.44068	1.35724
	23.6784	30.4507	6.77225		0.00760904	0.99474	27.3697	3.69128		-0.819054	1.76425
12h	23.5592	26.6294	3.07027		-3.69437	12.9454	26.3433	2.78412		-1.72622	3.30859
	23.6022	29.9959	6.39373		-0.370912	1.29317	28.4231	4.82094		0.310612	0.8063
	23.4992	25.3546	1.8554		-4.90924	30.0489	26.1163	2.61708		-1.89325	3.71472
Group	FtHis	Ft_chitinaseV-7	ΔCt	Average(ΔCt)	ΔΔCt	2-ΔΔCt	Ft_chitinaseV-8	ΔCt	Average(ΔCt)	ΔΔCt	2-ΔΔCt
3h	23.3454	27.4254	4.08005	2.87413	-2.6846	6.42901	26.8895	3.5441	2.49826	-0.966229	1.95373
	23.4566	25.7803	2.32375		-4.44089	21.7191	25.5412	2.08459		-2.42574	5.37305
	23.6784	25.897	2.21858		-4.54606	23.3615	25.5445	1.86608		-2.64425	6.25171
12h	23.5592	24.3643	0.805155		-5.95949	62.2278	23.8588	0.299598		-4.21073	18.5164
	23.6022	26.4036	2.80145		-3.9632	15.597	26.314	2.71183		-1.7985	3.47858
	23.4992	23.6692	0.170034		-6.59461	96.6441	23.3633	-0.135873		-4.6462	25.0407
geneID	3h	log10	12h	log10
Ft_chitinaseIV-2	0.366027	-0.436487	12.9454	1.11212
Ft_chitinaseIV-2	2.74649	0.438778	1.29317	0.111656
Ft_chitinaseIV-2	0.99474	-0.00229055	30.0489	1.47783
Ft_chitinaseV-3	0.417621	-0.379218	3.30859	0.519643
Ft_chitinaseV-3	1.35724	0.132658	0.8063	-0.0935035
Ft_chitinaseV-3	1.76425	0.24656	3.71472	0.569926
Ft_chitinaseV-7	6.42901	0.808144	62.2278	1.79398
Ft_chitinaseV-7	21.7191	1.33684	15.597	1.19304
Ft_chitinaseV-7	23.3615	1.3685	96.6441	1.98518
Ft_chitinaseV-8	1.95373	0.290864	18.5164	1.26756
Ft_chitinaseV-8	5.37305	0.730221	3.47858	0.541401
Ft_chitinaseV-8	6.25171	0.795999	25.0407	1.39865
