# Supplementary material for: Systematic analysis and functional characterization of the chitinase gene family in Fagopyrum tataricum under salt stress
Source: BMC Plant Biol. 2024 Dec 20;24:1222. doi: 10.1186/s12870-024-05971-z (PMC11660572; doi:10.1186/s12870-024-05971-z)
Supplement: Supplementary file 7 — Additional file 7: Table S6: The results of genes for qRT-PCR [file 12870_2024_5971_MOESM7_ESM.xlsx]

## Sheet: Sheet1
Group	Nbβ-actin	Ft_chitinaseIV-2	ΔCt	Average(ΔCt)	ΔΔCt	2-ΔΔCt	NbWRKY79	ΔCt	Average(ΔCt)	ΔΔCt	2-ΔΔCt
WT_3h	27.0213	37.3263	10.305	10.2701	0.0349212	0.976085	37.53	10.5087	6.62398	3.8847	0.0676999
	27.0539	36.3948	9.34088		-0.929182	1.9042	31.37	4.31606		-2.30792	4.9517
	27.0028	38.1671	11.1643		0.894261	0.538023	32.05	5.0472		-1.57678	2.98303
WT_12h	29.3475	37.6796	8.3321		-1.93796	3.83164	31.10	1.7525		-4.87148	29.2726
	29.1969	36.189	6.99212		-3.27794	9.69967	31.27	2.07311		-4.55087	23.4396
	29.42	39.9905	10.5705		0.300446	0.812002	29.71	0.290015		-6.33397	80.6703
Ft_chitinaseIV-2-GFP_3h	28.1564	24.00	-4.15641	-3.9153	-0.241107	1.1819	36.88	8.72359	9.62252	2.09961	0.233321
	28.2013	24.10	-4.10132		-0.186024	1.13762	39.1565	10.9551		4.33116	0.0496812
	28.0082	24.52	-3.48817		0.427131	0.743739	37.197	9.18882		2.56484	0.169007
Ft_chitinaseIV-2-GFP_12h	29.597	21.87	-7.72697		-3.81167	14.0419	27.76	-1.83697		-8.46095	352.371
	29.46	21.19	-8.27001		-4.35471	20.4596	29.29	-0.170007		-6.79399	110.967
	29.7104	22.89	-6.82044		-2.90514	7.49093	27.92	-1.79044		-8.41443	341.189
geneID	WT_3h	log10	WT_12h	log10	Ft_chitinaseIV-2-GFP_3h	log10	Ft_chitinaseIV-2-GFP_12h	log10
Ft_chitinaseIV-2	0.976085	-0.0105123	3.83164	0.583385	1.1819	0.0725804	14.0419	1.14743
Ft_chitinaseIV-2	1.9042	0.279712	9.69967	0.986757	1.13762	0.0559989	20.4596	1.3109
Ft_chitinaseIV-2	0.538023	-0.269199	0.812002	-0.0904431	0.743739	-0.128579	7.49093	0.874536
NbWRKY79	0.0676999	-1.16941	29.2726	1.46646	0.233321	-0.632046	352.371	2.547
NbWRKY79	4.9517	0.694754	23.4396	1.36995	0.0496812	-1.30381	110.967	2.04519
NbWRKY79	2.98303	0.474658	80.6703	1.90671	0.169007	-0.772095	341.189	2.53299
